# Supplementary material for: Hit screening with multivariate robust outlier detection
Source: PLoS One. 2024 Sep 12;19(9):e0310433. doi: 10.1371/journal.pone.0310433 (PMC11392271; doi:10.1371/journal.pone.0310433)
Supplement: S1 File — Computer code written in the R programming language that illustrates the mROUT procedures on a simulated multivariate data set. (R) [file pone.0310433.s002.R]

## Purpose: Computer code to demonstrate the mROUT procedure using
##          simulated multivariate normal data
## Author(s): Hui Sun Leong and Steven Novick
## Date: 09 February 2023


## Load library for multivariate normal
library(mvtnorm)


## Function to fit a negative log-likelihood model for Cauchy distribution
## Argument: theta is a 2-element vector where first element is location and
##           second element is log(scale).
nlogL.cauchy = function(theta, x){
    -sum(dcauchy(x, location=theta[1], scale=exp(theta[2]), log=TRUE))
}

## Generate multivariate normal data that contains outliers that are 
## located at specific Mahalanobis distances from the center of the 
## distribution

## Set parameters
n.obs = 200         # Number of observation
p = 5               # Number of dimensions
md = 8              # Mahalanobis distance of outliers
n.outlier = 10      # Number of outliers
mu = rep(0, p)      # Mean
sig = rep(1, p)     # Standard deviation
Q.test = 0.01       # Recommended test size for fdr-corrected p-values

## Correlations
corr = c(-0.55, -0.34, 0.56, -0.52, 0.4, 0.21, -0.14, -0.37, 0.43, 0.26)

## Variance-covariance matrix
V = diag(1, p)
V[upper.tri(V)] = corr
V[lower.tri(V)] = t(V)[lower.tri(t(V))]
V = diag(sig)%*%V%*%diag(sig)

## Generate clean data
set.seed(845)
X = rmvnorm(n.obs, mean=mu, sigma=V)

## Generate outliers
# 1. Start with uncorrelated data
set.seed(845)
Y = rmvnorm(n.outlier, mean = mu, sigma = diag(1, p))

# 2. Set data to distance md from the center
W = md * Y / sqrt( rowSums(Y^2) )

# 3. Apply Cholesky transformation to correlate the variables and produce 
#    data with the desired correlation structure
U = chol(V)
outliers = W %*% U

print( sqrt(mahalanobis(outliers, center=mu, cov=V)) )

# [1] 8 8 8 8 8 8 8 8 8 8     # All values equals to md

## Replace the first n.outlier points in the clean data with outliers
X[1:n.outlier, ] = outliers

## Dimensionality reduction with PCA
fit.pr = prcomp(X, center=TRUE, scale=TRUE)

## Determine k so that the importance is at least 99% of the total variance 
## of X
k = which(summary(fit.pr)$importance[3,] >= 0.99)[1]

print(k)
# PC4
#  4

# Get PCA scores for the k principal components
x.sc = fit.pr$x[,1:k]

## Get robust mean (Cauchy location) and rsdr via the ROUT method
mean.rob = sd.rob = rep(NA, k)
for ( j in 1:k ){
  fit.cauchy = optim( c(0, 0), nlogL.cauchy, x=x.sc[,j] )
  mean.rob[j] = fit.cauchy$par[1]        ## Cauchy location
  sd.rob[j] = quantile( abs(x.sc[,j] - mean.rob[j]), 0.6827 )  ## RSDR
}

## Calculate robust MD
rMD.sq = apply(x.sc, 1, function(x){
  sum( (x-mean.rob)^2/( sd.rob^2*(1+1/n.obs) ) )
})
rMD = sqrt(rMD.sq)

## Test hypotheses
fStat = ((n.obs - k)/((n.obs-1)*k))*rMD.sq
pval = pf(fStat, k, n.obs-k, lower.tail=FALSE)
pval.adj = p.adjust(pval, "fdr")     ## BH FDR adjustment

## Results
res <- data.frame(Obs = 1:n.obs, rMD, pval, pval.adj)
print( subset(res, pval.adj <= Q.test )$Obs )

# [1]  1  2  3  4  5  6  7  8  9 10
# All outliers added to the data are detected
