# Supplementary material for: Hit screening with multivariate robust outlier detection
Source: PLoS One. 2024 Sep 12;19(9):e0310433. doi: 10.1371/journal.pone.0310433 (PMC11392271; doi:10.1371/journal.pone.0310433)
Supplement: S2 File — The 96×96 correlation matrix used in the simulation study with p = 96. (CSV) [file pone.0310433.s003.csv]

	Features000	Features001	Features002	Features003	Features004	Features005	Features006	Features007	Features008	Features009	Features010	Features011	Features012	Features013	Features014	Features015	Features016	Features017	Features018	Features019	Features020	Features021	Features022	Features023	Features024	Features025	Features026	Features027	Features028	Features029	Features030	Features031	Features032	Features033	Features034	Features035	Features036	Features037	Features038	Features039	Features040	Features041	Features042	Features043	Features044	Features045	Features046	Features047	Features048
Features000	1	-0.859028433225084	0.61942690553478	-0.758274523951967	0.935628362562677	0.850040893812556	0.424543970801048	-0.0796461839212235	0.422885233980979	-0.0858159134646309	-0.857573657779566	0.637727537099811	0.206643316699057	0.853513060543547	-0.913631345332794	-0.74044112172937	0.726835048134305	-0.715313104840931	0.645654498096747	-0.985951048295199	-0.154271680230755	0.122873917185949	-0.561553378127892	-0.310672386529777	0.778979102879003	-0.535806260728076	0.419374119781723	0.294177142294744	0.397817508533552	0.0606915194603349	-0.754595239948228	0.691884123047005	-0.408929387875391	0.224085853861888	0.180640163273817	-0.804270036538442	-0.841276128887283	-0.725999121110672	0.875201449421356	0.610825347492466	0.0071222999523507	0.791521373319607	0.0563494884758644	0.873701825631874	0.647585344990432	-0.797749423283197	-0.950650281965526	0.0909139874666109	-0.156548795883695
Features001	-0.859028433225084	1	-0.328846197874061	0.797058410731378	-0.805808087273712	-0.799685695230852	0.000357917940733218	-0.182660189114287	-0.043026240886551	0.333217461950273	0.704672408261253	-0.423838234582694	-0.328477353898194	-0.861302736855484	0.956589397745076	0.420593579017812	-0.489932502438869	0.897951254180339	-0.764354559539102	0.861416498808712	0.071794413165965	0.0795040275767621	0.431383404945203	0.13492171981654	-0.469504625915194	0.105711898696748	-0.154240263533246	-0.0916527734651255	-0.0181890979961519	0.0351689214311662	0.945833141788895	-0.476874912158585	0.283587229810833	-0.0626273524941187	-0.532022922159978	0.653359407002554	0.799034410807853	0.828448252658029	-0.581838399073628	-0.441522935985258	-0.0688768684202642	-0.926286170868046	0.247472440430594	-0.689499455035253	-0.66237676569222	0.46470386990974	0.717334571257093	-0.308212046528809	0.0205449083723301
Features002	0.61942690553478	-0.328846197874061	1	0.021678473309516	0.759325528784013	0.778639776897861	0.889903169227664	-0.778976035703953	0.925308642817936	0.545238871046558	-0.366207818887283	0.954300791961776	-0.575387129404392	0.528498674847647	-0.558541173424274	-0.954618277054589	0.963616002745308	-0.371813363113872	-0.113793988163339	-0.642755397262293	0.176905501277835	0.739671201223017	-0.924935586648742	-0.79207472549164	0.659810099846423	-0.662881897259749	0.889285967073148	0.87876242726048	0.83525682134282	0.65726787599454	-0.0796178210590537	0.719412731428433	-0.886118608594502	0.832804429313928	0.0643702329485499	-0.891655810820018	-0.393804017959409	-0.598687549071101	0.615896667006075	0.935981388049163	-0.187179537506721	0.452012751048399	0.741383341804026	0.636167130740652	0.769979610505344	-0.764461672732729	-0.591838430851385	-0.661622744881879	-0.751822984427855
Features003	-0.758274523951967	0.797058410731378	0.021678473309516	1	-0.555012343415979	-0.412544100964336	0.1687633212947	-0.545673513355804	0.208577480386094	0.569287014788878	0.831690891286877	-0.00900905240640805	-0.769639104260338	-0.666927407874494	0.673218243755258	0.158669268164991	-0.132321290090505	0.594513438183289	-0.903819445242193	0.717626568196799	0.370265938656151	0.484750249514146	-0.0541166785834162	-0.249269439630618	-0.44467511263409	0.20777105247686	0.20867634252264	0.374608028099152	0.125346628794153	0.481252417280081	0.884197219847902	-0.308916764378385	-0.233722330623987	0.42464489545648	-0.138732140402238	0.277676309054418	0.75696653281262	0.372343155758464	-0.606822816969394	0.0137985272940298	-0.14636217269126	-0.592021566041137	0.535169568620172	-0.616019538695925	-0.157336839394288	0.418667835975846	0.737276078367451	-0.636021922499571	-0.464147483860421
Features004	0.935628362562677	-0.805808087273712	0.759325528784013	-0.555012343415979	1	0.915156092193385	0.552094183839642	-0.285145050622022	0.575123433528293	0.0128152837522261	-0.70148747753722	0.775819460493448	-0.0527299963593462	0.863872594851078	-0.924723332711306	-0.826553155054688	0.863991215325273	-0.716412343531636	0.456403334231681	-0.955418529620472	-0.063572137318302	0.312714938195019	-0.728682136531646	-0.554701026822349	0.703755236204334	-0.528820047348324	0.580320110433791	0.509878138828191	0.528276690939171	0.267617528654768	-0.634987377220796	0.687972796788404	-0.6372326740538	0.444379495684079	0.311463601569768	-0.938982259184095	-0.725879142390417	-0.819503542237364	0.786846707547735	0.788364703365533	-0.0750083002320186	0.820966893383082	0.236162644123483	0.882774243475209	0.800977307352382	-0.751552936966608	-0.852263344146442	-0.0888042942252367	-0.383296852649707
Features005	0.850040893812556	-0.799685695230852	0.778639776897861	-0.412544100964336	0.915156092193385	1	0.499907713114814	-0.385306851028596	0.575945072440961	0.18789025112529	-0.562958716492464	0.859749346355879	-0.222805898301467	0.787160316447876	-0.919892878849609	-0.803896188704546	0.871833474732734	-0.770262975074242	0.318342668503691	-0.885762586388589	0.23362540850159	0.470157714976145	-0.823187015075053	-0.558915649435654	0.679397872806243	-0.323135565989972	0.645312966296754	0.636387701203399	0.432086417889615	0.482362628117597	-0.60290251043895	0.766428152584967	-0.760735758982726	0.617037600615476	0.443370692735337	-0.917928662145903	-0.742258371245672	-0.922704521070336	0.679739384331052	0.872769688175538	-0.159426778708914	0.890994114662465	0.352437615456354	0.749579926525746	0.923516304381252	-0.720919548381437	-0.753529309143527	-0.181869017519995	-0.532371670001806
Features006	0.424543970801048	0.000357917940733218	0.889903169227664	0.1687633212947	0.552094183839642	0.499907713114814	1	-0.817099556960178	0.970276697034736	0.605311734326398	-0.240795035869801	0.810830491982366	-0.587890124172758	0.242051600121099	-0.24909915878192	-0.882514682696556	0.816244196671419	0.0258219538538705	-0.313202292814106	-0.444558698279848	0.0935407287224027	0.732387915686593	-0.686591486746923	-0.714215132051437	0.666919808967327	-0.749662430427561	0.852465384221785	0.808007602811179	0.871547765087908	0.568841618409539	0.220413675176899	0.607006233609005	-0.729216095565295	0.745812224127919	-0.280622764399794	-0.683651391901538	-0.184811731661883	-0.257450645675201	0.604885741863556	0.775849253377312	-0.216223832779321	0.123107845927803	0.815956461729586	0.518314696973093	0.452661627815724	-0.731935671877363	-0.505019472330277	-0.640452320474974	-0.687196651214721
Features007	-0.0796461839212235	-0.182660189114287	-0.778976035703953	-0.545673513355804	-0.285145050622022	-0.385306851028596	-0.817099556960178	1	-0.846174594619957	-0.816832609400793	-0.207572187584692	-0.78139181541881	0.897252596151661	0.0477332001186169	0.0642605172880445	0.690825529839358	-0.648204480457437	-0.120294705131009	0.576347346682395	0.120797254842366	-0.332027222461842	-0.936792566673417	0.716521165942558	0.652778637179366	-0.389123333398933	0.327315465958283	-0.890071468283234	-0.938155747901285	-0.637816536597207	-0.719452997209149	-0.438680746101088	-0.368307521843543	0.838084753790984	-0.905459486217418	0.162629959425465	0.522143257466528	-0.126745993924716	0.280885576248817	-0.246145544949083	-0.758878231885303	0.0781933076922744	-0.0365048734455405	-0.875667536644962	-0.107379899968001	-0.460444728687655	0.378162269540148	0.0974486817325266	0.827345289015609	0.919942645779226
Features008	0.422885233980979	-0.043026240886551	0.925308642817936	0.208577480386094	0.575123433528293	0.575945072440961	0.970276697034736	-0.846174594619957	1	0.620235556913837	-0.19373423952685	0.86647375596319	-0.668693543235694	0.28328325860159	-0.304741130792472	-0.900980984382987	0.868359914901462	-0.0593558353617544	-0.351684235156445	-0.463582496382806	0.188831170949195	0.79166496156781	-0.755476293658212	-0.805758227622277	0.62126522441262	-0.685646076501204	0.850794149823925	0.866477151933465	0.852964522983973	0.676436629325969	0.203619876784596	0.66161506585214	-0.812743683790073	0.824106637192138	-0.132407927158302	-0.722775091746576	-0.216393542939614	-0.352061450687217	0.549869864401436	0.84462453346401	-0.300658165447216	0.214838622151172	0.886624342342975	0.535672176099177	0.573806096893698	-0.72622786589152	-0.483531626337251	-0.67059381267829	-0.744271720288269
Features009	-0.0858159134646309	0.333217461950273	0.545238871046558	0.569287014788878	0.0128152837522261	0.18789025112529	0.605311734326398	-0.816832609400793	0.620235556913837	1	0.254990433500538	0.564489586202427	-0.75149472386328	-0.305257537116901	0.1418375049052	-0.452245256217961	0.379067908649488	0.281288777268782	-0.590999685500326	0.0834892694469706	0.50964142151135	0.815593133673513	-0.512333493951661	-0.286224133809857	0.369942656975407	-0.157746339510284	0.746518124669286	0.744770846884096	0.408433770006673	0.650266959591961	0.51754621436098	0.329723929544058	-0.584179741122506	0.751372885846477	-0.337703636555756	-0.238792106100511	0.134278954468698	-0.0875966775982887	0.135606003515495	0.50628396635261	-0.0475402739661775	-0.141864843542629	0.762037592951788	-0.184232674349406	0.234747535712899	-0.286015387441559	0.0271043872902367	-0.730071091577472	-0.738912194594409
Features010	-0.857573657779566	0.704672408261253	-0.366207818887283	0.831690891286877	-0.70148747753722	-0.562958716492464	-0.240795035869801	-0.207572187584692	-0.19373423952685	0.254990433500538	1	-0.297213028245514	-0.526256252772113	-0.791346543492787	0.68005973296292	0.465880561972439	-0.475882199315399	0.624664777080465	-0.646765181936843	0.804949449622431	0.180613284844715	0.26142564745238	0.285401831213232	0.0973535533765094	-0.63735808337366	0.597992523920895	-0.141626443366259	0.0554023392079329	-0.370538046334873	0.117503945306316	0.747614575578627	-0.637122546745629	0.049508373806566	0.0840953054550336	-0.0493675165559627	0.544823144512263	0.873563171824731	0.361551783628071	-0.733516922294802	-0.275579468574768	0.108339908594906	-0.542996887142352	0.180412871557587	-0.807784986306781	-0.350683405269159	0.75769171199157	0.87450759876547	-0.21506232593891	-0.249751593623714
Features011	0.637727537099811	-0.423838234582694	0.954300791961776	-0.00900905240640805	0.775819460493448	0.859749346355879	0.810830491982366	-0.78139181541881	0.86647375596319	0.564489586202427	-0.297213028245514	1	-0.605065161537366	0.498700418822055	-0.639396107528029	-0.941358271548412	0.937285866011258	-0.416358865298612	-0.0671466567061995	-0.676114242290146	0.267489451095203	0.813829519762259	-0.918130380363143	-0.71433365906231	0.705847712574238	-0.46146958285871	0.904546564546313	0.914949703101676	0.657625579146563	0.668318737329984	-0.153959741539961	0.715125780185544	-0.930564443622114	0.871826682695652	0.140577444688334	-0.890238851496609	-0.424984246742101	-0.736452303837267	0.638617395453749	0.977707165767599	-0.12517252846303	0.579826308030293	0.715911660641066	0.582754624199985	0.828259176042426	-0.720854089915699	-0.594447969334739	-0.562658042559161	-0.830172816230438
Features012	0.206643316699057	-0.328477353898194	-0.575387129404392	-0.769639104260338	-0.0527299963593462	-0.222805898301467	-0.587890124172758	0.897252596151661	-0.668693543235694	-0.75149472386328	-0.526256252772113	-0.605065161537366	1	0.222020423480364	-0.100802577474803	0.435658996163185	-0.459686573275527	-0.195875292428254	0.732488934289835	-0.137250551308214	-0.446853380382945	-0.899299779162373	0.589910334197526	0.639465467925117	-0.0502466524554047	0.0434992663045401	-0.695633117011446	-0.859342101366053	-0.432508656549673	-0.776389968813424	-0.578191223643799	-0.157951665607813	0.773084499578193	-0.866369292151137	-0.0472287682384038	0.327399124303413	-0.353390417284777	0.216861851839349	0.106184149017487	-0.620549112540878	0.172374762051547	0.0516166493845039	-0.849940804754603	0.135035454093556	-0.413102905397881	0.0595106324762401	-0.232055893178464	0.788297964986989	0.899608964772672
Features013	0.853513060543547	-0.861302736855484	0.528498674847647	-0.666927407874494	0.863872594851078	0.787160316447876	0.242051600121099	0.0477332001186169	0.28328325860159	-0.305257537116901	-0.791346543492787	0.498700418822055	0.222020423480364	1	-0.883975796608372	-0.55042800078623	0.679938876946753	-0.896245924617889	0.568002436357751	-0.857174537223711	-0.0849737264937142	-0.0651981587702656	-0.577195377435472	-0.465541715923668	0.418101824159386	-0.447693121517497	0.253010981953607	0.195243523828539	0.413037594771925	0.143168652683966	-0.801295014334795	0.610085866777674	-0.39315421758639	0.180129087512564	0.534021287134392	-0.783275304528496	-0.790332234791925	-0.698775866360751	0.545847800519525	0.541185336896809	-0.18628073999155	0.798674502388006	-0.0473100539247504	0.875456768031691	0.728316721249506	-0.612562012684444	-0.735903824068773	0.0427618491513933	-0.0366384975038046
Features014	-0.913631345332794	0.956589397745076	-0.558541173424274	0.673218243755258	-0.924723332711306	-0.919892878849609	-0.24909915878192	0.0642605172880445	-0.304741130792472	0.1418375049052	0.68005973296292	-0.639396107528029	-0.100802577474803	-0.883975796608372	1	0.634275053492905	-0.701558121742081	0.868708971215704	-0.620444863182352	0.935218074546382	0.00474592941397842	-0.155605529253888	0.624510905365671	0.360377778365455	-0.585899142044997	0.249504020197185	-0.382316388120201	-0.339684804848005	-0.231075640565723	-0.167182677436209	0.826929217625191	-0.604947897548359	0.509409309921762	-0.300200353429203	-0.501395071994565	0.82557990827206	0.790244550195924	0.91030179278997	-0.675228318206068	-0.659101538337105	0.0137363152891621	-0.951791647360118	-0.00763761284426115	-0.780943218686754	-0.807385286808657	0.600561309146188	0.781766710235754	-0.112349152414625	0.249426150031285
Features015	-0.74044112172937	0.420593579017812	-0.954618277054589	0.158669268164991	-0.826553155054688	-0.803896188704546	-0.882514682696556	0.690825529839358	-0.900980984382987	-0.452245256217961	0.465880561972439	-0.941358271548412	0.435658996163185	-0.55042800078623	0.634275053492905	1	-0.93990407018986	0.353455710342807	-0.0594599816365245	0.761606053660812	-0.0313915135542938	-0.687203593222393	0.823650320160899	0.685278485256403	-0.801465189124339	0.685467565327817	-0.834062101139602	-0.795388144089684	-0.747725728913892	-0.491097429117274	0.176806731537738	-0.726198343252929	0.795328735668752	-0.717530535124973	0.0424084361713854	0.880701496223377	0.471799710727922	0.619700228582726	-0.79499561986758	-0.896556539206756	0.0903878832595509	-0.508576904661662	-0.659817559311135	-0.714561179535088	-0.70454632279261	0.83444738987392	0.742407908868501	0.483826279510036	0.674991100565405
Features016	0.726835048134305	-0.489932502438869	0.963616002745308	-0.132321290090505	0.863991215325273	0.871833474732734	0.816244196671419	-0.648204480457437	0.868359914901462	0.379067908649488	-0.475882199315399	0.937285866011258	-0.459686573275527	0.679938876946753	-0.701558121742081	-0.93990407018986	1	-0.521938353649527	0.00157683350743495	-0.765263327981745	0.197839181506433	0.627960633436476	-0.9076376140926	-0.822171902901047	0.665213855075493	-0.628575107717439	0.810764248484149	0.80947184593278	0.7905301996369	0.646025277823942	-0.256660529485863	0.789699853972273	-0.869313957454767	0.778359908656483	0.23161622592407	-0.955087112098956	-0.546789272458299	-0.700274968003822	0.650448479599889	0.950081774981892	-0.300648115721744	0.6172262109641	0.650133103263168	0.772681185955479	0.860412569709916	-0.803878943558445	-0.685474713418483	-0.496551921554297	-0.662369053659994
Features017	-0.715313104840931	0.897951254180339	-0.371813363113872	0.594513438183289	-0.716412343531636	-0.770262975074242	0.0258219538538705	-0.120294705131009	-0.0593558353617544	0.281288777268782	0.624664777080465	-0.416358865298612	-0.195875292428254	-0.896245924617889	0.868708971215704	0.353455710342807	-0.521938353649527	1	-0.565914556677241	0.722641905597629	-0.107155694691047	0.0784373108815125	0.552810933272865	0.299320406467781	-0.25656977891501	0.0971374801699236	-0.164229861379571	-0.152620638401806	-0.138584277742144	-0.178862703207698	0.855800040758792	-0.493920070580385	0.366259502522672	-0.175899699789234	-0.720039607458472	0.661973450043476	0.744438293721832	0.787162192511032	-0.333530209448548	-0.468952637015933	0.114111512900935	-0.86077585616132	0.170180257019827	-0.636659669588602	-0.767230812913529	0.399017558104946	0.535364380041255	-0.0839058518425917	0.053620458750962
Features018	0.645654498096747	-0.764354559539102	-0.113793988163339	-0.903819445242193	0.456403334231681	0.318342668503691	-0.313202292814106	0.576347346682395	-0.351684235156445	-0.590999685500326	-0.646765181936843	-0.0671466567061995	0.732488934289835	0.568002436357751	-0.620444863182352	-0.0594599816365245	0.00157683350743495	-0.565914556677241	1	-0.59229700413554	-0.543068004385816	-0.483084464504551	0.0754241653889142	0.362153353845083	0.26996032636447	-0.0663906968114713	-0.28260247521465	-0.414411327267094	-0.279673897071501	-0.621492889092422	-0.832446728420555	0.0255437738330468	0.286308851479441	-0.499386767055383	0.144195939555157	-0.189426735199144	-0.523311332892693	-0.394778466012527	0.473871364283746	-0.114238305379906	0.441772798839977	0.514669280128799	-0.65480648801506	0.402682515771672	0.0936140767525994	-0.161806725604295	-0.540914616862096	0.584150335008995	0.423888835164836
Features019	-0.985951048295199	0.861416498808712	-0.642755397262293	0.717626568196799	-0.955418529620472	-0.885762586388589	-0.444558698279848	0.120797254842366	-0.463582496382806	0.0834892694469706	0.804949449622431	-0.676114242290146	-0.137250551308214	-0.857174537223711	0.935218074546382	0.761606053660812	-0.765263327981745	0.722641905597629	-0.59229700413554	1	0.104538882223224	-0.177027055854554	0.585413963226758	0.387123833466252	-0.763475748087314	0.499631615621862	-0.436699735826543	-0.347439961762947	-0.399810559463723	-0.130152329370181	0.734394032126719	-0.711760550656566	0.471129720624511	-0.284804435400707	-0.244258117828	0.834345184432503	0.834436018636832	0.770053586424795	-0.858271101176178	-0.664942745480344	0.0644038273030864	-0.836029535808631	-0.115782696537323	-0.897869440895028	-0.705060550287774	0.79488865106791	0.939028722437289	-0.092056888613977	0.213379315960092
Features020	-0.154271680230755	0.071794413165965	0.176905501277835	0.370265938656151	-0.063572137318302	0.23362540850159	0.0935407287224027	-0.332027222461842	0.188831170949195	0.50964142151135	0.180613284844715	0.267489451095203	-0.446853380382945	-0.0849737264937142	0.00474592941397842	-0.0313915135542938	0.197839181506433	-0.107155694691047	-0.543068004385816	0.104538882223224	1	0.362431661856593	-0.306353238103071	-0.224462655490886	0.0561285099641357	0.303097428162451	0.330736483491824	0.410926421353212	0.0492981841506423	0.783924643025611	0.112859893541716	0.451445998126487	-0.403215262420161	0.569151169597734	0.33002584497426	-0.11926741273356	-0.194453608389229	-0.185162073910544	-0.203110243472669	0.340679240314719	-0.603780411171053	0.177535621971478	0.417998770985706	-0.112847607723618	0.380381648616926	-0.144662541739466	0.131430080011901	-0.268501427077961	-0.365595298504285
Features021	0.122873917185949	0.0795040275767621	0.739671201223017	0.484750249514146	0.312714938195019	0.470157714976145	0.732387915686593	-0.936792566673417	0.79166496156781	0.815593133673513	0.26142564745238	0.813829519762259	-0.899299779162373	-0.0651981587702656	-0.155605529253888	-0.687203593222393	0.627960633436476	0.0784373108815125	-0.483084464504551	-0.177027055854554	0.362431661856593	1	-0.699113648796363	-0.579479591985242	0.422831999912186	-0.183333057546458	0.851694078372287	0.939237197422581	0.469196682262286	0.700381772344245	0.367012756304546	0.370411227841201	-0.853564763349349	0.902928822871309	-0.0740201182131222	-0.511488794497935	0.0902886782707775	-0.420515118502947	0.276179727164923	0.779350336680334	-0.0288571220678825	0.160968217423593	0.867423544436059	0.073048590859096	0.518874758610705	-0.338091322521606	-0.122002794638675	-0.70345444093782	-0.961458643011598
Features022	-0.561553378127892	0.431383404945203	-0.924935586648742	-0.0541166785834162	-0.728682136531646	-0.823187015075053	-0.686591486746923	0.716521165942558	-0.755476293658212	-0.512333493951661	0.285401831213232	-0.918130380363143	0.589910334197526	-0.577195377435472	0.624510905365671	0.823650320160899	-0.9076376140926	0.552810933272865	0.0754241653889142	0.585413963226758	-0.306353238103071	-0.699113648796363	1	0.749337721850892	-0.488307991420683	0.429958090043246	-0.848438364555778	-0.8660579094355	-0.691385025149045	-0.709389739414199	0.190083295054478	-0.642413594607731	0.922443281221417	-0.851122664478632	-0.319786040135467	0.892324341516049	0.388334942018567	0.736269072419117	-0.430193066846893	-0.928341274084757	0.139262330081312	-0.565282460306704	-0.618954351792197	-0.51977641236892	-0.886601174477467	0.593120865872154	0.446582256917988	0.670424951078555	0.770723232511335
Features023	-0.310672386529777	0.13492171981654	-0.79207472549164	-0.249269439630618	-0.554701026822349	-0.558915649435654	-0.714215132051437	0.652778637179366	-0.805758227622277	-0.286224133809857	0.0973535533765094	-0.71433365906231	0.639465467925117	-0.465541715923668	0.360377778365455	0.685278485256403	-0.822171902901047	0.299320406467781	0.362153353845083	0.387123833466252	-0.224462655490886	-0.579479591985242	0.749337721850892	1	-0.214819225677915	0.508604666813254	-0.619383035796281	-0.743976800864864	-0.787534132996828	-0.730910955976812	-0.0818211482400757	-0.530764785112779	0.806128072870813	-0.752517003049714	-0.349380015383458	0.729973744270195	0.17546831675182	0.423902203592552	-0.206176310007913	-0.786180792798487	0.511454391297277	-0.333452332049122	-0.729447301343771	-0.571829632747414	-0.715384997405168	0.47672827717068	0.271364665355801	0.599990074444914	0.620837581115806
Features024	0.778979102879003	-0.469504625915194	0.659810099846423	-0.44467511263409	0.703755236204334	0.679397872806243	0.666919808967327	-0.389123333398933	0.62126522441262	0.369942656975407	-0.63735808337366	0.705847712574238	-0.0502466524554047	0.418101824159386	-0.585899142044997	-0.801465189124339	0.665213855075493	-0.25656977891501	0.26996032636447	-0.763475748087314	0.0561285099641357	0.422831999912186	-0.488307991420683	-0.214819225677915	1	-0.536549287319719	0.63963097327432	0.48071184086434	0.438362014472905	0.2097896417308	-0.341817314767143	0.735177310553057	-0.443208201007315	0.414052138899466	-0.279823039906751	-0.640810549654876	-0.652845226878692	-0.475320167591093	0.946304836128983	0.626768008875797	-0.00570524154723052	0.481433983308769	0.360136929758093	0.625802845353687	0.422440826600656	-0.878785524792824	-0.869312806177002	-0.0886324153619016	-0.361955640656264
Features025	-0.535806260728076	0.105711898696748	-0.662881897259749	0.20777105247686	-0.528820047348324	-0.323135565989972	-0.749662430427561	0.327315465958283	-0.685646076501204	-0.157746339510284	0.597992523920895	-0.46146958285871	0.0434992663045401	-0.447693121517497	0.249504020197185	0.685467565327817	-0.628575107717439	0.0971374801699236	-0.0663906968114713	0.499631615621862	0.303097428162451	-0.183333057546458	0.429958090043246	0.508604666813254	-0.536549287319719	1	-0.439414175864771	-0.316511192982917	-0.854178010816314	-0.13797646375633	0.0228967140197156	-0.518959248423847	0.290550832702478	-0.238186169152942	0.310818284070665	0.532461469717361	0.333210099899087	0.0350086979816042	-0.604333446757975	-0.411422124694558	0.1591550733973	-0.0334177870207824	-0.408686038418526	-0.666691087388936	-0.224981551181373	0.728812509463294	0.617924205894336	0.3780822581262	0.128349699319527
Features026	0.419374119781723	-0.154240263533246	0.889285967073148	0.20867634252264	0.580320110433791	0.645312966296754	0.852465384221785	-0.890071468283234	0.850794149823925	0.746518124669286	-0.141626443366259	0.904546564546313	-0.695633117011446	0.253010981953607	-0.382316388120201	-0.834062101139602	0.810764248484149	-0.164229861379571	-0.28260247521465	-0.436699735826543	0.330736483491824	0.851694078372287	-0.848438364555778	-0.619383035796281	0.63963097327432	-0.439414175864771	1	0.935145636816449	0.69180625110935	0.684215163843118	0.0931221774566736	0.578369192722369	-0.885854909514375	0.892987952309428	-0.0695801139578815	-0.756455739470055	-0.211756587769079	-0.517561712727079	0.514469831462084	0.885870398169493	-0.0523237696231953	0.317613576200073	0.747363164463503	0.359408520512327	0.638771828171171	-0.604097562949711	-0.406283840958612	-0.687610776338539	-0.871103464956311
Features027	0.294177142294744	-0.0916527734651255	0.87876242726048	0.374608028099152	0.509878138828191	0.636387701203399	0.808007602811179	-0.938155747901285	0.866477151933465	0.744770846884096	0.0554023392079329	0.914949703101676	-0.859342101366053	0.195243523828539	-0.339684804848005	-0.795388144089684	0.80947184593278	-0.152620638401806	-0.414411327267094	-0.347439961762947	0.410926421353212	0.939237197422581	-0.8660579094355	-0.743976800864864	0.48071184086434	-0.316511192982917	0.935145636816449	1	0.641905926878008	0.806543974199239	0.191231138804334	0.525927994869296	-0.959507978874981	0.977087553348357	0.0838096938032648	-0.724350485337859	-0.096656414521595	-0.551062892063976	0.352860135136836	0.914917489336561	-0.163457333214015	0.321915210411309	0.849229852736091	0.291001458934869	0.708565541305101	-0.487760763746486	-0.257335065204299	-0.745183640075016	-0.961500655687923
Features028	0.397817508533552	-0.0181890979961519	0.83525682134282	0.125346628794153	0.528276690939171	0.432086417889615	0.871547765087908	-0.637816536597207	0.852964522983973	0.408433770006673	-0.370538046334873	0.657625579146563	-0.432508656549673	0.413037594771925	-0.231075640565723	-0.747725728913892	0.7905301996369	-0.138584277742144	-0.279673897071501	-0.399810559463723	0.0492981841506423	0.469196682262286	-0.691385025149045	-0.787534132996828	0.438362014472905	-0.854178010816314	0.69180625110935	0.641905926878008	1	0.5440639163573	0.13279567149186	0.587616580865567	-0.627814214876518	0.61328333616816	-0.102716641749134	-0.677420479829943	-0.239979840333445	-0.16706837829151	0.420253235966688	0.664980449556978	-0.353662036939045	0.0885660577183013	0.669416527150401	0.590733760457987	0.468554606302889	-0.679537203385392	-0.438654688534601	-0.668377406482162	-0.463136194239234
Features029	0.0606915194603349	0.0351689214311662	0.65726787599454	0.481252417280081	0.267617528654768	0.482362628117597	0.568841618409539	-0.719452997209149	0.676436629325969	0.650266959591961	0.117503945306316	0.668318737329984	-0.776389968813424	0.143168652683966	-0.167182677436209	-0.491097429117274	0.646025277823942	-0.178862703207698	-0.621492889092422	-0.130152329370181	0.783924643025611	0.700381772344245	-0.709389739414199	-0.730910955976812	0.2097896417308	-0.13797646375633	0.684215163843118	0.806543974199239	0.5440639163573	1	0.220403429163219	0.598681242797093	-0.798315286452695	0.899847839301907	0.324897192480398	-0.520112493922955	-0.153352785609628	-0.368200586569759	0.0127538613206937	0.731785569506869	-0.616739803830092	0.248585688793813	0.79789272581742	0.194674089803916	0.669681171326603	-0.388529606019679	-0.0481601217553958	-0.654274278357772	-0.718940782438368
Features030	-0.754595239948228	0.945833141788895	-0.0796178210590537	0.884197219847902	-0.634987377220796	-0.60290251043895	0.220413675176899	-0.438680746101088	0.203619876784596	0.51754621436098	0.747614575578627	-0.153959741539961	-0.578191223643799	-0.801295014334795	0.826929217625191	0.176806731537738	-0.256660529485863	0.855800040758792	-0.832446728420555	0.734394032126719	0.112859893541716	0.367012756304546	0.190083295054478	-0.0818211482400757	-0.341817314767143	0.0228967140197156	0.0931221774566736	0.191231138804334	0.13279567149186	0.220403429163219	1	-0.366892929085806	0.00561536830675274	0.197042341928136	-0.494539518802712	0.440629052589701	0.798105620242436	0.62914594692223	-0.464624546004512	-0.177590640456268	-0.0581928685365769	-0.806779204600617	0.489189377779335	-0.599708016962105	-0.449096537015653	0.354841999046432	0.635798697784977	-0.489521116079454	-0.268653966886935
Features031	0.691884123047005	-0.476874912158585	0.719412731428433	-0.308916764378385	0.687972796788404	0.766428152584967	0.607006233609005	-0.368307521843543	0.66161506585214	0.329723929544058	-0.637122546745629	0.715125780185544	-0.157951665607813	0.610085866777674	-0.604947897548359	-0.726198343252929	0.789699853972273	-0.493920070580385	0.0255437738330468	-0.711760550656566	0.451445998126487	0.370411227841201	-0.642413594607731	-0.530764785112779	0.735177310553057	-0.518959248423847	0.578369192722369	0.525927994869296	0.587616580865567	0.598681242797093	-0.366892929085806	1	-0.579637033872802	0.567433105366127	0.174288661800592	-0.708048102457319	-0.802345119775912	-0.508451433318401	0.640608355250624	0.717364638730329	-0.537732634426348	0.585373466660347	0.51630737349189	0.738459570648115	0.683725982768584	-0.907592543036789	-0.758391275785542	-0.230748760811003	-0.319348481307614
Features032	-0.408929387875391	0.283587229810833	-0.886118608594502	-0.233722330623987	-0.6372326740538	-0.760735758982726	-0.729216095565295	0.838084753790984	-0.812743683790073	-0.584179741122506	0.049508373806566	-0.930564443622114	0.773084499578193	-0.39315421758639	0.509409309921762	0.795328735668752	-0.869313957454767	0.366259502522672	0.286308851479441	0.471129720624511	-0.403215262420161	-0.853564763349349	0.922443281221417	0.806128072870813	-0.443208201007315	0.290550832702478	-0.885854909514375	-0.959507978874981	-0.627814214876518	-0.798315286452695	0.00561536830675274	-0.579637033872802	1	-0.948014163086062	-0.306755034636544	0.825839377411541	0.235570050643776	0.697720355118453	-0.353164636586891	-0.963416382729795	0.21257930295565	-0.508217433188202	-0.759887865830231	-0.423638664288455	-0.847165389438332	0.499644087186115	0.330377694282321	0.655564428834616	0.908003390091877
Features033	0.224085853861888	-0.0626273524941187	0.832804429313928	0.42464489545648	0.444379495684079	0.617037600615476	0.745812224127919	-0.905459486217418	0.824106637192138	0.751372885846477	0.0840953054550336	0.871826682695652	-0.866369292151137	0.180129087512564	-0.300200353429203	-0.717530535124973	0.778359908656483	-0.175899699789234	-0.499386767055383	-0.284804435400707	0.569151169597734	0.902928822871309	-0.851122664478632	-0.752517003049714	0.414052138899466	-0.238186169152942	0.892987952309428	0.977087553348357	0.61328333616816	0.899847839301907	0.197042341928136	0.567433105366127	-0.948014163086062	1	0.170162138123937	-0.682458094810374	-0.125790415676495	-0.524447558629879	0.251590969657782	0.89325076458935	-0.30540144122568	0.323041951532781	0.854645349175085	0.254664776026886	0.725974787089197	-0.467236556685202	-0.192891487674057	-0.741211170063403	-0.925803613962757
Features034	0.180640163273817	-0.532022922159978	0.0643702329485499	-0.138732140402238	0.311463601569768	0.443370692735337	-0.280622764399794	0.162629959425465	-0.132407927158302	-0.337703636555756	-0.0493675165559627	0.140577444688334	-0.0472287682384038	0.534021287134392	-0.501395071994565	0.0424084361713854	0.23161622592407	-0.720039607458472	0.144195939555157	-0.244258117828	0.33002584497426	-0.0740201182131222	-0.319786040135467	-0.349380015383458	-0.279823039906751	0.310818284070665	-0.0695801139578815	0.0838096938032648	-0.102716641749134	0.324897192480398	-0.494539518802712	0.174288661800592	-0.306755034636544	0.170162138123937	1	-0.332289364866053	-0.311030625335652	-0.583806692374482	-0.245477796871524	0.272546618903307	-0.341662701734221	0.634475484140884	-0.0999830509914446	0.252768943354548	0.63167976097769	0.0979123423647007	0.0155311658088371	0.107655008546761	-0.0678190756786415
Features035	-0.804270036538442	0.653359407002554	-0.891655810820018	0.277676309054418	-0.938982259184095	-0.917928662145903	-0.683651391901538	0.522143257466528	-0.722775091746576	-0.238792106100511	0.544823144512263	-0.890238851496609	0.327399124303413	-0.783275304528496	0.82557990827206	0.880701496223377	-0.955087112098956	0.661973450043476	-0.189426735199144	0.834345184432503	-0.11926741273356	-0.511488794497935	0.892324341516049	0.729973744270195	-0.640810549654876	0.532461469717361	-0.756455739470055	-0.724350485337859	-0.677420479829943	-0.520112493922955	0.440629052589701	-0.708048102457319	0.825839377411541	-0.682458094810374	-0.332289364866053	1	0.602260845634929	0.808610389386375	-0.664170780699234	-0.918235200790755	0.170179718702529	-0.736808974489606	-0.445117980319602	-0.790207116813167	-0.889318133911286	0.731835199734877	0.708541922146039	0.366487611952143	0.598333561471671
Features036	-0.841276128887283	0.799034410807853	-0.393804017959409	0.75696653281262	-0.725879142390417	-0.742258371245672	-0.184811731661883	-0.126745993924716	-0.216393542939614	0.134278954468698	0.873563171824731	-0.424984246742101	-0.353390417284777	-0.790332234791925	0.790244550195924	0.471799710727922	-0.546789272458299	0.744438293721832	-0.523311332892693	0.834436018636832	-0.194453608389229	0.0902886782707775	0.388334942018567	0.17546831675182	-0.652845226878692	0.333210099899087	-0.211756587769079	-0.096656414521595	-0.239979840333445	-0.153352785609628	0.798105620242436	-0.802345119775912	0.235570050643776	-0.125790415676495	-0.311030625335652	0.602260845634929	1	0.57909362642925	-0.666433143482936	-0.437719256324995	0.315264798552627	-0.767986741123549	0.0445919819971978	-0.779758022942909	-0.576793558249252	0.764548238959654	0.849823204300703	-0.241469594746848	-0.0844492560748586
Features037	-0.725999121110672	0.828448252658029	-0.598687549071101	0.372343155758464	-0.819503542237364	-0.922704521070336	-0.257450645675201	0.280885576248817	-0.352061450687217	-0.0875966775982887	0.361551783628071	-0.736452303837267	0.216861851839349	-0.698775866360751	0.91030179278997	0.619700228582726	-0.700274968003822	0.787162192511032	-0.394778466012527	0.770053586424795	-0.185162073910544	-0.420515118502947	0.736269072419117	0.423902203592552	-0.475320167591093	0.0350086979816042	-0.517561712727079	-0.551062892063976	-0.16706837829151	-0.368200586569759	0.62914594692223	-0.508451433318401	0.697720355118453	-0.524447558629879	-0.583806692374482	0.808610389386375	0.57909362642925	1	-0.499124788241036	-0.764078288743627	-0.028609554808328	-0.922772459444027	-0.181128903098988	-0.550922729521539	-0.893235986462343	0.42875731169638	0.552249865125562	0.0761236146496587	0.529457243934626
Features038	0.875201449421356	-0.581838399073628	0.615896667006075	-0.606822816969394	0.786846707547735	0.679739384331052	0.604885741863556	-0.246145544949083	0.549869864401436	0.135606003515495	-0.733516922294802	0.638617395453749	0.106184149017487	0.545847800519525	-0.675228318206068	-0.79499561986758	0.650448479599889	-0.333530209448548	0.473871364283746	-0.858271101176178	-0.203110243472669	0.276179727164923	-0.430193066846893	-0.206176310007913	0.946304836128983	-0.604333446757975	0.514469831462084	0.352860135136836	0.420253235966688	0.0127538613206937	-0.464624546004512	0.640608355250624	-0.353164636586891	0.251590969657782	-0.245477796871524	-0.664170780699234	-0.666433143482936	-0.499124788241036	1	0.560825514752516	0.0972667299495973	0.529930719426137	0.207022036114739	0.734662572611095	0.396468924578481	-0.846099336448738	-0.937869175002746	0.0329841583029615	-0.238341608019801
Features039	0.610825347492466	-0.441522935985258	0.935981388049163	0.0137985272940298	0.788364703365533	0.872769688175538	0.775849253377312	-0.758878231885303	0.84462453346401	0.50628396635261	-0.275579468574768	0.977707165767599	-0.620549112540878	0.541185336896809	-0.659101538337105	-0.896556539206756	0.950081774981892	-0.468952637015933	-0.114238305379906	-0.664942745480344	0.340679240314719	0.779350336680334	-0.928341274084757	-0.786180792798487	0.626768008875797	-0.411422124694558	0.885870398169493	0.914917489336561	0.664980449556978	0.731785569506869	-0.177590640456268	0.717364638730329	-0.963416382729795	0.89325076458935	0.272546618903307	-0.918235200790755	-0.437719256324995	-0.764078288743627	0.560825514752516	1	-0.236171785912025	0.629689296479568	0.703771523529729	0.608414984709242	0.885585433673661	-0.681833205806914	-0.553321080399296	-0.53560915145514	-0.82306437134542
Features040	0.0071222999523507	-0.0688768684202642	-0.187179537506721	-0.14636217269126	-0.0750083002320186	-0.159426778708914	-0.216223832779321	0.0781933076922744	-0.300658165447216	-0.0475402739661775	0.108339908594906	-0.12517252846303	0.172374762051547	-0.18628073999155	0.0137363152891621	0.0903878832595509	-0.300648115721744	0.114111512900935	0.441772798839977	0.0644038273030864	-0.603780411171053	-0.0288571220678825	0.139262330081312	0.511454391297277	-0.00570524154723052	0.1591550733973	-0.0523237696231953	-0.163457333214015	-0.353662036939045	-0.616739803830092	-0.0581928685365769	-0.537732634426348	0.21257930295565	-0.30540144122568	-0.341662701734221	0.170179718702529	0.315264798552627	-0.028609554808328	0.0972667299495973	-0.236171785912025	1	-0.118315400217171	-0.386408643566025	-0.331124121481529	-0.298139448312204	0.334538094250093	0.0892033584364056	0.0759612316769357	0.00222952614394459
Features041	0.791521373319607	-0.926286170868046	0.452012751048399	-0.592021566041137	0.820966893383082	0.890994114662465	0.123107845927803	-0.0365048734455405	0.214838622151172	-0.141864843542629	-0.542996887142352	0.579826308030293	0.0516166493845039	0.798674502388006	-0.951791647360118	-0.508576904661662	0.6172262109641	-0.86077585616132	0.514669280128799	-0.836029535808631	0.177535621971478	0.160968217423593	-0.565282460306704	-0.333452332049122	0.481433983308769	-0.0334177870207824	0.317613576200073	0.321915210411309	0.0885660577183013	0.248585688793813	-0.806779204600617	0.585373466660347	-0.508217433188202	0.323041951532781	0.634475484140884	-0.736808974489606	-0.767986741123549	-0.922772459444027	0.529930719426137	0.629689296479568	-0.118315400217171	1	0.0108473463026358	0.675580306198764	0.820040971638427	-0.49332761092733	-0.662722606009376	0.18293661090561	-0.250539398292286
Features042	0.0563494884758644	0.247472440430594	0.741383341804026	0.535169568620172	0.236162644123483	0.352437615456354	0.815956461729586	-0.875667536644962	0.886624342342975	0.762037592951788	0.180412871557587	0.715911660641066	-0.849940804754603	-0.0473100539247504	-0.00763761284426115	-0.659817559311135	0.650133103263168	0.170180257019827	-0.65480648801506	-0.115782696537323	0.417998770985706	0.867423544436059	-0.618954351792197	-0.729447301343771	0.360136929758093	-0.408686038418526	0.747363164463503	0.849229852736091	0.669416527150401	0.79789272581742	0.489189377779335	0.51630737349189	-0.759887865830231	0.854645349175085	-0.0999830509914446	-0.445117980319602	0.0445919819971978	-0.181128903098988	0.207022036114739	0.703771523529729	-0.386408643566025	0.0108473463026358	1	0.192671358755899	0.442616920606898	-0.46073562923559	-0.13399144576278	-0.7335996316352	-0.780149917803044
Features043	0.873701825631874	-0.689499455035253	0.636167130740652	-0.616019538695925	0.882774243475209	0.749579926525746	0.518314696973093	-0.107379899968001	0.535672176099177	-0.184232674349406	-0.807784986306781	0.582754624199985	0.135035454093556	0.875456768031691	-0.780943218686754	-0.714561179535088	0.772681185955479	-0.636659669588602	0.402682515771672	-0.897869440895028	-0.112847607723618	0.073048590859096	-0.51977641236892	-0.571829632747414	0.625802845353687	-0.666691087388936	0.359408520512327	0.291001458934869	0.590733760457987	0.194674089803916	-0.599708016962105	0.738459570648115	-0.423638664288455	0.254664776026886	0.252768943354548	-0.790207116813167	-0.779758022942909	-0.550922729521539	0.734662572611095	0.608414984709242	-0.331124121481529	0.675580306198764	0.192671358755899	1	0.632195690224042	-0.816183264345014	-0.875235323980917	0.0328620105363132	-0.0966908154750116
Features044	0.647585344990432	-0.66237676569222	0.769979610505344	-0.157336839394288	0.800977307352382	0.923516304381252	0.452661627815724	-0.460444728687655	0.573806096893698	0.234747535712899	-0.350683405269159	0.828259176042426	-0.413102905397881	0.728316721249506	-0.807385286808657	-0.70454632279261	0.860412569709916	-0.767230812913529	0.0936140767525994	-0.705060550287774	0.380381648616926	0.518874758610705	-0.886601174477467	-0.715384997405168	0.422440826600656	-0.224981551181373	0.638771828171171	0.708565541305101	0.468554606302889	0.669681171326603	-0.449096537015653	0.683725982768584	-0.847165389438332	0.725974787089197	0.63167976097769	-0.889318133911286	-0.576793558249252	-0.893235986462343	0.396468924578481	0.885585433673661	-0.298139448312204	0.820040971638427	0.442616920606898	0.632195690224042	1	-0.550987203716656	-0.505389665797325	-0.343457310895798	-0.614009238370696
Features045	-0.797749423283197	0.46470386990974	-0.764461672732729	0.418667835975846	-0.751552936966608	-0.720919548381437	-0.731935671877363	0.378162269540148	-0.72622786589152	-0.286015387441559	0.75769171199157	-0.720854089915699	0.0595106324762401	-0.612562012684444	0.600561309146188	0.83444738987392	-0.803878943558445	0.399017558104946	-0.161806725604295	0.79488865106791	-0.144662541739466	-0.338091322521606	0.593120865872154	0.47672827717068	-0.878785524792824	0.728812509463294	-0.604097562949711	-0.487760763746486	-0.679537203385392	-0.388529606019679	0.354841999046432	-0.907592543036789	0.499644087186115	-0.467236556685202	0.0979123423647007	0.731835199734877	0.764548238959654	0.42875731169638	-0.846099336448738	-0.681833205806914	0.334538094250093	-0.49332761092733	-0.46073562923559	-0.816183264345014	-0.550987203716656	1	0.89019812436766	0.21073239828512	0.28242776528235
Features046	-0.950650281965526	0.717334571257093	-0.591838430851385	0.737276078367451	-0.852263344146442	-0.753529309143527	-0.505019472330277	0.0974486817325266	-0.483531626337251	0.0271043872902367	0.87450759876547	-0.594447969334739	-0.232055893178464	-0.735903824068773	0.781766710235754	0.742407908868501	-0.685474713418483	0.535364380041255	-0.540914616862096	0.939028722437289	0.131430080011901	-0.122002794638675	0.446582256917988	0.271364665355801	-0.869312806177002	0.617924205894336	-0.406283840958612	-0.257335065204299	-0.438654688534601	-0.0481601217553958	0.635798697784977	-0.758391275785542	0.330377694282321	-0.192891487674057	0.0155311658088371	0.708541922146039	0.849823204300703	0.552249865125562	-0.937869175002746	-0.553321080399296	0.0892033584364056	-0.662722606009376	-0.13399144576278	-0.875235323980917	-0.505389665797325	0.89019812436766	1	-0.122617065962023	0.0935955737681116
Features047	0.0909139874666109	-0.308212046528809	-0.661622744881879	-0.636021922499571	-0.0888042942252367	-0.181869017519995	-0.640452320474974	0.827345289015609	-0.67059381267829	-0.730071091577472	-0.21506232593891	-0.562658042559161	0.788297964986989	0.0427618491513933	-0.112349152414625	0.483826279510036	-0.496551921554297	-0.0839058518425917	0.584150335008995	-0.092056888613977	-0.268501427077961	-0.70345444093782	0.670424951078555	0.599990074444914	-0.0886324153619016	0.3780822581262	-0.687610776338539	-0.745183640075016	-0.668377406482162	-0.654274278357772	-0.489521116079454	-0.230748760811003	0.655564428834616	-0.741211170063403	0.107655008546761	0.366487611952143	-0.241469594746848	0.0761236146496587	0.0329841583029615	-0.53560915145514	0.0759612316769357	0.18293661090561	-0.7335996316352	0.0328620105363132	-0.343457310895798	0.21073239828512	-0.122617065962023	1	0.70778622922482
Features048	-0.156548795883695	0.0205449083723301	-0.751822984427855	-0.464147483860421	-0.383296852649707	-0.532371670001806	-0.687196651214721	0.919942645779226	-0.744271720288269	-0.738912194594409	-0.249751593623714	-0.830172816230438	0.899608964772672	-0.0366384975038046	0.249426150031285	0.674991100565405	-0.662369053659994	0.053620458750962	0.423888835164836	0.213379315960092	-0.365595298504285	-0.961458643011598	0.770723232511335	0.620837581115806	-0.361955640656264	0.128349699319527	-0.871103464956311	-0.961500655687923	-0.463136194239234	-0.718940782438368	-0.268653966886935	-0.319348481307614	0.908003390091877	-0.925803613962757	-0.0678190756786415	0.598333561471671	-0.0844492560748586	0.529457243934626	-0.238341608019801	-0.82306437134542	0.00222952614394459	-0.250539398292286	-0.780149917803044	-0.0966908154750116	-0.614009238370696	0.28242776528235	0.0935955737681116	0.70778622922482	1
Features049	-0.672884325015399	0.530923619804194	-0.90366942064693	0.0944739465727339	-0.803978307949272	-0.897528408583312	-0.692907121269164	0.667078463509	-0.743619655760718	-0.502034516831074	0.408548560715207	-0.938905685640382	0.486897747493775	-0.611376581218818	0.7108988958431	0.851539709704155	-0.917900569225267	0.577126762755795	6.56749883304122e-05	0.695984992698427	-0.367304477951312	-0.66957199781017	0.946747071207299	0.667540611404704	-0.659747172588454	0.401922850814494	-0.875213778008581	-0.840682972339377	-0.637534871782492	-0.678579007651755	0.308445311401258	-0.750586379851532	0.899824286369348	-0.829666437155568	-0.278462049104899	0.926723373298999	0.551991498228807	0.783818287479242	-0.581476332662047	-0.952298550519543	0.170794758018172	-0.669744181607128	-0.568329318421575	-0.600034066581866	-0.886652059882603	0.70714039087065	0.596160286535236	0.508024459525128	0.729016796043175
Features050	-0.922316960571434	0.677976290272124	-0.844125289571901	0.47858534206627	-0.947513836144226	-0.879079566111439	-0.70801453458296	0.435292977108411	-0.711264925219866	-0.198823694427554	0.692779731011375	-0.849737793762025	0.137388370174097	-0.741597315753609	0.82451465103506	0.93090336982012	-0.890783484122	0.560942495868724	-0.365280979428127	0.928416060460089	0.0835119672607924	-0.447576180389356	0.745492167541278	0.538093807527903	-0.843095746664669	0.644915121494322	-0.69202371915931	-0.596793041182088	-0.61799723242514	-0.283425663273642	0.487730576469988	-0.733334200263167	0.659641740778481	-0.512876266067359	-0.0650049097816723	0.910467561859723	0.681442387628415	0.723087002212583	-0.893434073302755	-0.816583837988146	0.0136612455264578	-0.693843235292619	-0.378196021370388	-0.84281787858229	-0.719398095711292	0.856778345949873	0.897370257730235	0.213356013180102	0.464733210909839
Features051	-0.0873841129969748	0.102556786889904	0.507235587652757	0.56162565432161	0.228755647913026	0.290382545735745	0.443394229586223	-0.610963610709567	0.553294444843518	0.287358924812517	0.387900832182406	0.490632475097893	-0.790860454520641	0.11266668125704	-0.0973336386850577	-0.360371182119961	0.51029098505566	-0.0721204308245095	-0.532676483369171	-0.00658357884470917	0.259954640566541	0.604183734449549	-0.5579470901682	-0.838429636335805	-0.163986967394004	-0.0944830625940997	0.461204839439998	0.672271138258587	0.46379511925755	0.679898722313373	0.323485740218626	0.122661716639582	-0.715607910832075	0.687282937789843	0.441005621538553	-0.443541880249382	0.243816759729059	-0.324420837909389	-0.19196374700045	0.585269693319494	-0.358542030117049	0.14695282967186	0.650526676709211	0.135431783556511	0.544764636952239	0.0108197032755886	0.183864070699896	-0.566409194180542	-0.674194723903647
Features052	0.708640413655155	-0.504422739504546	0.961951732115822	-0.102044151985185	0.856439301203186	0.88658574829448	0.792299484592493	-0.687284431638362	0.838285645037662	0.432691366029285	-0.436983176477723	0.958049386396564	-0.49734138801034	0.654654981624389	-0.710863840383749	-0.92492405197421	0.982973102506404	-0.540934898545842	-0.00260770531641436	-0.741603464968905	0.238028704088648	0.668571581253044	-0.943634253104465	-0.781226220976502	0.663402601593616	-0.551159368201747	0.864543513725805	0.849735311440631	0.749467458275617	0.657914736970435	-0.265979148074401	0.750112464602593	-0.906791897189563	0.817830228598136	0.244631735693986	-0.968071881715716	-0.521248955153365	-0.74570615172822	0.629987839900505	0.972002674514584	-0.219010409892294	0.634854908928612	0.624486456991146	0.706629667277615	0.879592517994782	-0.757414536025291	-0.644686585617431	-0.525513764519829	-0.723536300613
Features053	0.648314060525726	-0.903178992360923	-0.0547172901762775	-0.84620326324413	0.520549068050044	0.532677040492202	-0.372872776832143	0.532099071056426	-0.327099387085397	-0.544163758522951	-0.635305283998704	0.0483428346170581	0.597001394245339	0.704134934982766	-0.767218559710203	-0.040488216649603	0.135070968954223	-0.823951207163256	0.816387012012038	-0.642906859208178	-0.0526848502054567	-0.411334953976789	-0.0883404167185258	0.171731362431624	0.225876214488601	0.141435602966517	-0.217643335336195	-0.273585573568045	-0.292124516019423	-0.24033008671773	-0.962588722216552	0.284022602136697	0.0722579011017886	-0.260469219510229	0.555628687448209	-0.317949214887029	-0.749620169503998	-0.609074952459763	0.341677360633008	0.0799722387056825	0.0358633519491955	0.789863767697735	-0.542626011463465	0.481489147380291	0.40815933151265	-0.226322139855346	-0.525452907172262	0.580447935887759	0.320943190285799
Features054	0.473144800006622	-0.215191213676314	0.906425984623678	0.142235106091902	0.620215577482168	0.727224943638548	0.844731603434993	-0.803689061030782	0.893146010926659	0.664325283693221	-0.267263977628551	0.907568702553521	-0.639625314474657	0.386181560993878	-0.44167411925434	-0.838455559571826	0.889621108232928	-0.285047547061009	-0.337712111287409	-0.514420647171267	0.516255778665368	0.768039949791552	-0.848903576446226	-0.75174999132977	0.649984227401684	-0.483098599441228	0.902343236947184	0.896953623177654	0.75186933239211	0.834185161493251	0.00372646403031096	0.812096910245479	-0.888399229515495	0.913899774980796	0.0968809748181262	-0.791060351322229	-0.426663639891851	-0.522179285550026	0.505864035801976	0.921472545767713	-0.415107954311959	0.424039120122401	0.810777282422041	0.531264065036257	0.744024279311643	-0.756466025211408	-0.50194623344589	-0.616194441026291	-0.759456393861537
Features055	-0.500921727922074	0.194478046633935	-0.959280796224874	-0.157931601752092	-0.65457483160403	-0.711834573685213	-0.919457582354473	0.878911679948338	-0.955105426517498	-0.677883264201614	0.203304957283421	-0.960704245885775	0.696176825502161	-0.336297043330941	0.443832749316302	0.932883438806397	-0.904909779159919	0.199299580800351	0.259979275828315	0.539196619693055	-0.271276994808362	-0.863780961526434	0.861430352089902	0.749925504556784	-0.684847434904973	0.549143955529967	-0.937165533803558	-0.944368054925135	-0.759653022265015	-0.710031195270867	-0.0738857870521155	-0.676238660847127	0.906061477947807	-0.901542034497047	0.0409773090239358	0.8087256191049	0.284331770206991	0.543163443465162	-0.592258774741539	-0.935143270640554	0.184022536642803	-0.371859047384079	-0.834553189131239	-0.507679522870596	-0.698881110565379	0.716658950699469	0.50996507887855	0.665505107631275	0.851097293883633
Features056	-0.221283685389222	-0.174216808910548	-0.539016955106877	-0.118047582265859	-0.255026330642616	-0.0758314941764114	-0.695480199814747	0.540398738343609	-0.603329941936426	-0.355519558869377	0.11675430787782	-0.411391725853768	0.29429438048164	-0.013007911176735	-0.023492170389906	0.587817040671909	-0.382494873005681	-0.267554219117235	0.0444317732262546	0.181459976210697	0.517001835246769	-0.42876038349237	0.3243286794804	0.295542701981817	-0.391192289674294	0.707937548389904	-0.490783889016805	-0.401308953889819	-0.606690633572241	0.0457004551180599	-0.316380377663377	-0.0497673903496566	0.279450090534771	-0.251125362112081	0.607902982581309	0.302276024415975	-0.195862690166643	-0.0692089501740457	-0.458812713241705	-0.29913609761279	-0.383607081606614	0.248014220747088	-0.415805059756379	-0.20662877313728	0.0319198125536681	0.344094412135067	0.270399112369264	0.529155838956375	0.373903883040479
Features057	0.832965382013749	-0.700860249159679	0.885023375135329	-0.318237653667615	0.925454951671432	0.965059845313207	0.636309925917186	-0.486732083325478	0.708065140216828	0.248978938059561	-0.56230378911163	0.905122003131234	-0.308930448316545	0.794244954857375	-0.860820394099048	-0.885587830981579	0.953698507560544	-0.713416834824861	0.227049122574061	-0.865753579385181	0.172471559968059	0.521615982610402	-0.894287862815411	-0.695490182580336	0.663709617717499	-0.497292673040697	0.708876960876792	0.706596259937318	0.614234241102121	0.53982180844788	-0.484132786716976	0.78040155152232	-0.811829522092726	0.676543158475569	0.373761738568098	-0.963338730737545	-0.674231589041681	-0.850698209613893	0.675962933029853	0.913810499386167	-0.200822701772212	0.791936137678719	0.468306429353307	0.791822133763298	0.926637662814823	-0.769046601192377	-0.743631669480765	-0.341306335279764	-0.57684086015222
Features058	0.183743070773837	-0.333412724791877	-0.537174635656584	-0.710349149047583	-0.0300187085513743	-0.154396976609596	-0.576739344655432	0.905752303845475	-0.603804480304912	-0.761695484011027	-0.505662409171789	-0.572066241564934	0.921023227351866	0.297305526037431	-0.128186310784747	0.439068308099168	-0.373206014959486	-0.267993294657845	0.594352752930326	-0.147885774163499	-0.237708253607733	-0.88145018686016	0.537961070350262	0.453186329238483	-0.119928403651144	0.0567577114371612	-0.717161009848667	-0.81300071248769	-0.368431052022091	-0.564684153945806	-0.572770911511248	-0.00064345968120072	0.685005400072697	-0.76769101313248	0.171217280181068	0.279527586687556	-0.442654525791479	0.177136446698195	0.00894772599204862	-0.542211165156877	-0.150502919653365	0.136862167827549	-0.716391520849725	0.227940752084687	-0.274478898621375	0.0148748293019098	-0.220480812679912	0.787921883520464	0.896133200206918
Features059	-0.71988559398269	0.546993851675473	-0.887428778080876	0.170765386652545	-0.803241465802673	-0.910735737461372	-0.700973626535809	0.618891925067149	-0.75308929723018	-0.509425335022846	0.481047679438517	-0.934241393584723	0.41915032665141	-0.605944287839817	0.717899670703891	0.867438976875464	-0.910607491614064	0.558240881510601	-0.0279338244698269	0.739385662296866	-0.411162947061227	-0.646369681503996	0.890611512846112	0.61186500505223	-0.758497783521301	0.431048051739063	-0.843995445981087	-0.798119896684185	-0.607751148341312	-0.671969128274209	0.339440696451015	-0.85311750971261	0.844701479571775	-0.794644016528688	-0.227620027454576	0.891533925476395	0.6468570840759	0.756988520061505	-0.66083606622689	-0.929800356257854	0.23663061357745	-0.68163641643317	-0.587340432281769	-0.641286200972674	-0.856102935286589	0.803731837614464	0.683890695429626	0.432164527347267	0.666712969761506
Features060	0.593291244097822	-0.538323047411249	0.85574129085693	-0.0267773201907027	0.779423386840006	0.876502289505083	0.585242202597996	-0.585821736548112	0.694782108042878	0.314174437516943	-0.282497273507905	0.87549617350022	-0.536527164117562	0.674108981768305	-0.720188707755094	-0.771838887929303	0.911050142669863	-0.660703894234742	-0.0189565508221435	-0.649974734269387	0.321796365365892	0.614823095330441	-0.935167610514117	-0.820155510998752	0.404655206088197	-0.343337616857377	0.712869353107435	0.797093096792126	0.603643171524419	0.71718628369258	-0.297634983673313	0.65386104257341	-0.907987353448127	0.797590550877374	0.542365384797696	-0.905436519366975	-0.453552047663144	-0.821710603428188	0.38267739053617	0.92376224780739	-0.295066369695934	0.700367431473248	0.568511306935297	0.617204120534969	0.971615134357671	-0.555156017075475	-0.459429570864884	-0.499315157390481	-0.703749037137095
Features061	0.197529002858486	0.192364109628414	0.832440129279288	0.395937380836907	0.352734855797059	0.336881569308725	0.925767343305577	-0.895371870679378	0.902965922228128	0.722174117365693	-0.0561095228672589	0.725591052251927	-0.699612071430125	0.0862872113209235	-0.0492937598187139	-0.749776130120465	0.698143521835022	0.122094895234888	-0.48128560321164	-0.201915213762768	0.151784592142142	0.757615236518923	-0.690433059681135	-0.675030777995959	0.464758673654505	-0.66448065636609	0.849725311433631	0.81615195639915	0.862373508848754	0.606588560880819	0.396387340201641	0.462819161147886	-0.715037760045536	0.768419703884279	-0.309629281152118	-0.553602812100528	0.0187507550060538	-0.122901705087653	0.365613023091108	0.689190710607024	-0.134916226887955	-0.066105034479015	0.828621053432564	0.289500914569715	0.366334272807756	-0.548341967125838	-0.255672027181469	-0.83821121502525	-0.719258401747177
Features062	-0.0510498102895444	0.370704662922035	0.592078694313782	0.568196020890917	0.121846092665075	0.197018763906221	0.784540623665038	-0.871534757307607	0.797381198429677	0.794308242754672	0.307744441528508	0.611060131575757	-0.822200781738103	-0.28263594590516	0.125471314967247	-0.565951990242093	0.481019351983749	0.415348367042645	-0.673935893649089	-0.00670336852961132	0.347070015034484	0.872940789657387	-0.426968235434581	-0.525504835972351	0.403094062072403	-0.274562641962987	0.734420156616911	0.791320795245843	0.512041433321192	0.638927679227852	0.597657409314033	0.331027455905459	-0.646462404639851	0.768904431716394	-0.333567237046694	-0.306054406432097	0.195568774631981	-0.065799701916826	0.239236583471013	0.589159123661286	-0.216867121637049	-0.117534295560448	0.899724361080221	0.0282802970324894	0.225658958673543	-0.341999360132618	-0.0658322606153023	-0.597372543365376	-0.78185442896048
Features063	-0.245466428871708	0.537974390239294	0.258013728621509	0.516337370864344	-0.112363101519449	-0.146192644873842	0.571318614704797	-0.553928812673412	0.570292992422815	0.383117323735399	0.409066907425937	0.23763195879935	-0.569204427654507	-0.401572190095997	0.357831034876484	-0.295013676545763	0.172723361592726	0.624731189716262	-0.617486100359591	0.17627107585649	-0.00195142875182584	0.543357477157947	0.000519524095489415	-0.398269259862785	0.13588744664297	-0.251115103007901	0.300778404202041	0.404100911638821	0.33180781709318	0.28419646321269	0.682481403225168	0.0438707517766274	-0.266349838987727	0.365650346401857	-0.406744245496108	0.0244631304652001	0.403886592298336	0.267652963292059	0.0803604612702578	0.215483206749431	-0.214732671433358	-0.356001447704941	0.686986490673553	-0.0194305858813205	-0.133135468735622	-0.120374160934061	0.0751461517632812	-0.31919241856699	-0.416284829868463
Features064	-0.850249500209972	0.596346238309147	-0.911487422133315	0.325433836163339	-0.926487624835869	-0.890078242932183	-0.784381117964122	0.570082584655139	-0.802286444602126	-0.317517587900342	0.576155415059738	-0.921630849454417	0.30562405698272	-0.68126765313196	0.779590231044592	0.967903305590609	-0.94378370367614	0.509597586038944	-0.213588286925861	0.871955847201217	-0.0188558453783748	-0.58194338628059	0.820408002582427	0.640888741760046	-0.816279562927729	0.623432012411744	-0.787557336269027	-0.725256742373896	-0.675401945183413	-0.425461081796486	0.371274442647821	-0.744413594449214	0.774828081749761	-0.650709817554821	-0.0873874692940848	0.940409616836093	0.603045623478092	0.736769765317447	-0.835315163027271	-0.899881245441894	0.0753411855968037	-0.667116040580126	-0.514546861609052	-0.797144680656007	-0.774174358632618	0.838053353300369	0.822904845520258	0.331616507878306	0.601862093910752
Features065	0.710243844077198	-0.689879309383666	0.732035262750859	-0.255419361074814	0.816872828900405	0.94941310952892	0.480800536399704	-0.423142960645081	0.58221142683276	0.234004192673478	-0.384168131166179	0.839006950881416	-0.353385109946694	0.661483967574912	-0.829672138320028	-0.738497693423765	0.836289750623656	-0.678954064633727	0.148583393405102	-0.776082335796786	0.390959974234516	0.540625390170704	-0.778877559306654	-0.608158184969857	0.590955003238361	-0.191689851914796	0.62417465788553	0.683727664051025	0.372000101319372	0.613548081400812	-0.476985435319101	0.736636907573945	-0.794749286384723	0.692063327753603	0.509805466797167	-0.852166350940501	-0.643974430406721	-0.896665569228189	0.556523807297043	0.877733121379311	-0.313147048780271	0.851109535455885	0.444002623235153	0.656709391936838	0.92856594581712	-0.636521920584766	-0.622842053319741	-0.179678712955209	-0.604633055425326
Features066	-0.852838759520792	0.629640921979751	-0.913887375440774	0.32664553965705	-0.944814223295684	-0.912015954905056	-0.752399022470106	0.537781981435911	-0.786075593820906	-0.268078419710355	0.594771972628273	-0.911873416721185	0.298409262534488	-0.748048419377883	0.81115211685396	0.947835411407402	-0.966628092482848	0.58665097465052	-0.212078509253317	0.881165473655147	-0.0580323015352587	-0.537246958470637	0.849073796044013	0.699014612766129	-0.756128481518439	0.616640470116315	-0.757588092983704	-0.715200257356757	-0.694652649940314	-0.47228866463919	0.411184364608158	-0.762226935774939	0.786780870998351	-0.657136020338893	-0.19127366694096	0.97058039016434	0.634091329697462	0.762051235757763	-0.782593404200657	-0.909122794430254	0.1559296016158	-0.70684049206024	-0.496401847049892	-0.833822753012387	-0.831848678732267	0.829832296264849	0.804890330259243	0.33737219473378	0.57746148668445
Features067	0.935228121619767	-0.819312824280803	0.786825080545605	-0.527336099663417	0.981681087799569	0.957752443669501	0.546156531765563	-0.311321148825136	0.586589212740632	0.0775991947475164	-0.70471865158652	0.812308353085201	-0.0908699975282199	0.870474988671846	-0.937865757878831	-0.83626307730514	0.888402467045734	-0.765888160800894	0.426582525758317	-0.954674186738091	0.0444250757079709	0.347251487996431	-0.781299185370279	-0.564592873278107	0.714522902469087	-0.500100046566823	0.60560732430174	0.54954716016591	0.527050995888425	0.353590601517744	-0.645715869619881	0.74960370307587	-0.672885228587569	0.502827317931896	0.350440894119236	-0.948974711596608	-0.769818557979428	-0.85165857129512	0.769197097230427	0.820242761574945	-0.125144192103092	0.848437823751415	0.273853695393984	0.864262955431748	0.857163061136241	-0.78237733253486	-0.845976961139226	-0.139646012350587	-0.415626499881853
Features068	-0.741475036285843	0.412139796755965	-0.748208291306493	0.344725089018903	-0.784091253971505	-0.679360626636053	-0.776764083734095	0.412883251001763	-0.783376547755128	-0.141907187022704	0.553426011148112	-0.721294743319306	0.175550563703347	-0.563125197588688	0.585350086068142	0.856508002197051	-0.808246643597931	0.266090268038591	-0.130286091225993	0.780981100870838	0.0871811889750641	-0.427480368444793	0.522647976582415	0.625030904838729	-0.755558248465493	0.717153883262385	-0.556465262718784	-0.51954771649565	-0.661932214862852	-0.303955930849053	0.235450089075484	-0.729242088583634	0.55461137834632	-0.448155089914511	0.0390285402669403	0.731567434008476	0.550231399799471	0.450424187008235	-0.804830198496516	-0.703665056477322	0.285629015651223	-0.479347545233886	-0.533773886492059	-0.847909853297956	-0.531099386685961	0.83864797292974	0.824465094372995	0.139928125698471	0.369265335669511
Features069	-0.35931773408589	-0.0125545389586582	-0.841190906065997	-0.19346864318081	-0.493264571093624	-0.488295623620892	-0.909620744112429	0.753281642127215	-0.900946731311636	-0.596865725731043	0.296896649720227	-0.739080577420974	0.544417302839889	-0.296785846996629	0.214803856469389	0.7620369733979	-0.798195731167779	0.07341098937723	0.431546138631717	0.380137381868099	-0.346266839975194	-0.619876627522941	0.698007695215595	0.745154503941567	-0.568494542042643	0.695074985380996	-0.813913725105948	-0.757691825367217	-0.908825507965265	-0.712759830257614	-0.17621429229583	-0.72467983019455	0.718630051712271	-0.763395320777035	0.122243496054193	0.662950451442006	0.307122412964819	0.208230273731707	-0.452549200907588	-0.753065644215615	0.464770816243777	-0.143812735870198	-0.790290973590722	-0.527227032037666	-0.505335951643944	0.744692374634949	0.451428966004863	0.643559353550671	0.5849151988023
Features070	0.935764587085225	-0.7813800892233	0.754380947250621	-0.559042588933884	0.966853741319104	0.916417437958714	0.565044443690472	-0.271776020113153	0.606030916763382	0.0149981023613363	-0.698285363624906	0.776409110633186	-0.0544720536920378	0.833566475771725	-0.90623123811585	-0.84211719857352	0.865533070181815	-0.680617038654713	0.438149186644005	-0.969292300456963	-0.0435929289470416	0.328330442241523	-0.688460191138042	-0.562984986793405	0.730979077437004	-0.544288253856668	0.534260877920009	0.497927291464995	0.514629829480285	0.287538177388087	-0.603227718225219	0.738917839579608	-0.613979811426958	0.437669812893906	0.283576400324137	-0.897111792082026	-0.7518095595893	-0.792085276377509	0.813237475445512	0.776498677447978	-0.15731410347793	0.809145954267651	0.294456786860867	0.904829642974293	0.789852627396311	-0.80010632877849	-0.884896914134999	-0.0570356412985466	-0.365301588619064
Features071	0.411221264287885	-0.0686268326247207	0.345582055601844	-0.234721634976509	0.338051028178498	0.271865274004952	0.564415218422687	-0.222174411843248	0.503718356725425	0.245018855855966	-0.316983311790026	0.370895069147075	-0.0371237118857108	0.0412062302724113	-0.175971058579165	-0.514731779492286	0.357261255215337	0.202427781332584	0.0289977105115425	-0.420012992004558	0.00896479077690908	0.303090628726989	-0.0602458939796076	-0.116307285226924	0.727398400727086	-0.453500979467482	0.334345303227764	0.249214051757248	0.278291830886855	0.108920758500997	0.0160774206864925	0.504247819930511	-0.157273872565135	0.191481476209889	-0.415398414397327	-0.239592204370516	-0.322325828907125	-0.0685198347398707	0.684246853846253	0.303165746293874	-0.194984303655505	0.102808454788317	0.401432879726229	0.406144129595024	0.0436385916872897	-0.623636260280087	-0.592629355023766	0.0900457955339657	-0.175608320296699
Features072	0.764081667142192	-0.578089227690275	0.910704299993588	-0.227169821059275	0.887430106968607	0.894263060078263	0.726935287493985	-0.544395841993657	0.784540940606153	0.270125030073223	-0.56354428530764	0.885498410987802	-0.350287329331581	0.775169172450181	-0.760204044773133	-0.883512938402329	0.977685300699554	-0.637089648748504	0.0697200585445544	-0.80288330235144	0.223777300783122	0.507911938547182	-0.883612135289894	-0.801652973473082	0.638699678506682	-0.591204277430283	0.740001620135279	0.72722715113851	0.751789274999546	0.618888097009945	-0.379882123460631	0.815438314106681	-0.821096887096092	0.715948114528279	0.326611886966113	-0.964607419284506	-0.646823128377272	-0.72240010565794	0.634294677471732	0.917973675977708	-0.353277137428246	0.690926627748806	0.540391632974815	0.829008755619313	0.886137507099901	-0.811524095985615	-0.714287711089869	-0.413113327625163	-0.561008726789636
Features073	0.8886892087024	-0.673756538637947	0.507613040496739	-0.715654331396716	0.74346891494378	0.695767566127855	0.42994938842927	-0.0849091762276589	0.399253241929228	0.0855970098931425	-0.79742028600312	0.556759416842611	0.239364742388122	0.581059347786623	-0.713643046714628	-0.680975649972476	0.566722149030638	-0.445750366586732	0.560606763544533	-0.860304467209436	-0.0812337145699054	0.159439619993256	-0.373834296790593	-0.0728200915693321	0.919200720068722	-0.488540765190521	0.393111938318941	0.228607474353326	0.274812887996044	-0.0042310053607309	-0.600577269277941	0.711568297646371	-0.257880425102523	0.16076657774894	-0.130199078776911	-0.585395332462932	-0.801679738635163	-0.524687738868784	0.940437717553547	0.477357038694532	0.0444630235139507	0.605536641344432	0.10324653620639	0.704771657179081	0.408521533870094	-0.834721565837356	-0.946508631151934	0.146124848940716	-0.103632015198809
Features074	-0.909507805487121	0.890412259211684	-0.618998575575458	0.617851545896328	-0.903559186642587	-0.940743278169418	-0.347477304318461	0.150466650704325	-0.388208504355015	-0.0307372120674032	0.725004381990495	-0.698115974025326	-0.0492382921598496	-0.830069088520722	0.949261377306734	0.678906355146652	-0.748244652154832	0.81851491054114	-0.498442612199711	0.920799543858964	-0.192497632096891	-0.221540007121995	0.666574515818748	0.359621546422004	-0.712264218295293	0.28702063679621	-0.494099323267318	-0.41849188488716	-0.310972613106813	-0.310317698509909	0.774591192929516	-0.74908420521061	0.550361227550018	-0.407377090084489	-0.409802249346979	0.843384787914356	0.868146466275676	0.864991667316567	-0.726106732332148	-0.714513644210989	0.143051762725386	-0.915510871964054	-0.107034159206011	-0.770127382479396	-0.812775511879564	0.727826831656156	0.821915221871603	-0.0429796687977376	0.295417067345886
Features075	-0.57686773850343	0.184755967441275	-0.909992966495158	-0.00656738713875705	-0.674104067738716	-0.618364253120449	-0.956581010087499	0.771520479538501	-0.933945369978508	-0.544967923556054	0.31685666499348	-0.873249342431687	0.515583589138686	-0.335301988429406	0.416690972467795	0.954151172801517	-0.845012444145657	0.0897435080796604	0.0920439462986091	0.591471273633677	0.0377325071786343	-0.741532163753085	0.720619529442223	0.64238721481545	-0.762945375940062	0.721498017463461	-0.851336714517563	-0.799884157625149	-0.775950214995661	-0.44796150303775	-0.058929224588528	-0.593144700304503	0.738668846476456	-0.702809542654963	0.25902574631216	0.752935474438572	0.257683618732948	0.421075123443279	-0.742076078142416	-0.811888816952457	0.0269583175091582	-0.269964215802281	-0.727701409387635	-0.571251322938156	-0.513354684246226	0.752569142497776	0.620673666867867	0.555365789722469	0.705594756282287
Features076	0.743201734490733	-0.511666204788632	0.784417984527093	-0.344489498869124	0.815719617940962	0.69315955412384	0.642199226208162	-0.307585995775303	0.659637999074267	0.0298937172575277	-0.697007574314062	0.652034800311871	-0.0887713063903364	0.830068680876188	-0.648433208173365	-0.756998269172244	0.848612863146562	-0.587797306337143	0.20151424184262	-0.74263098733647	-0.0786457259950769	0.207853043838696	-0.713577769969689	-0.728305500864842	0.490105617418788	-0.802103783368103	0.513216201454232	0.451520735642212	0.819906311097576	0.356893184632226	-0.38792481088627	0.693915384647004	-0.561898841901053	0.41637283210969	0.239151209953506	-0.837434957185326	-0.600719022476487	-0.484381598883921	0.569897343540882	0.674643137780969	-0.299801866390757	0.502337044151209	0.358348385662244	0.874379017709013	0.675612054594124	-0.753322609283197	-0.700250185213333	-0.344334491036625	-0.248055067260197
Features077	0.292254776991095	-0.486772702368545	-0.547501355774475	-0.827150457355189	0.0369889181152954	-0.0737436178057889	-0.629988087213735	0.840986042038915	-0.691655416679797	-0.691643734314436	-0.478637615810902	-0.487569900425752	0.933848006173735	0.230770101499458	-0.253852275678368	0.379762704325908	-0.428047348642177	-0.288270819116783	0.834275567921897	-0.231411502494078	-0.402167614431314	-0.761283744505541	0.513376505313584	0.704581738218758	0.0393812032087624	0.213832021497755	-0.609198618553487	-0.761321443633794	-0.581825295401209	-0.775268380554919	-0.688960675369339	-0.159718993213942	0.661952314791956	-0.786660125639477	0.0333406770442583	0.257643293013115	-0.394643001503161	-0.00744787885727722	0.182053993946579	-0.514316462035496	0.334581813173931	0.235944092882937	-0.860684043037159	0.0980937710812107	-0.294474868244575	0.0852596827994978	-0.276756408979096	0.84150776051711	0.750001338056375
Features078	0.163845870803922	-0.00822001332464275	0.780603881972797	0.470946412956495	0.38373372989235	0.559031396171513	0.720399248043493	-0.9225463949772	0.803406517255761	0.760983897541514	0.217840920417748	0.852779629308895	-0.91441265232172	0.0601494211085356	-0.246779125926202	-0.699765961870917	0.705994916268712	-0.0635526208921428	-0.491472974068288	-0.231038155153937	0.469898601856046	0.970163241633579	-0.778680116670387	-0.691130409666696	0.390908188327844	-0.166721247674455	0.858994706152789	0.972141999201973	0.506828525973027	0.814455187408525	0.277393539894586	0.451797543037218	-0.921760074397782	0.963824363745175	0.104579148791585	-0.601151850667161	0.00270281645830366	-0.510709718385679	0.242275904016198	0.850842617733274	-0.174310766957371	0.272247001079059	0.871244614478755	0.158732761017713	0.64992833009778	-0.369916800125347	-0.135607204722804	-0.711119718686788	-0.969297541965224
Features079	-0.223758469641746	0.113195085826404	0.370160031080226	0.619402397388911	0.0203930673474325	0.22609897006453	0.188541856021129	-0.519401620313498	0.288833682155034	0.461846974439383	0.387233182019179	0.371200442237675	-0.719778390149814	0.0245178370486897	-0.00766884286825908	-0.12345727330551	0.331336855519175	-0.199413469760897	-0.549921465962526	0.183110885231452	0.610048766020475	0.49682330569332	-0.586366236715957	-0.535494813805049	-0.269028730716614	0.148111900469744	0.444442642337954	0.594685557270478	0.289257630950121	0.774333088624228	0.250122052994972	0.115023197495754	-0.619015661596482	0.678819355528008	0.50584637108746	-0.298486295501903	0.192147124480612	-0.293656421529144	-0.419229254385191	0.453731710833524	-0.301648713127147	0.0880464279545732	0.472307786078338	-0.15877647833934	0.529562713457404	0.12415940434745	0.379548739681722	-0.660709755857226	-0.60853873828868
Features080	-0.925054630556722	0.703937135478166	-0.589952443696191	0.724369015209289	-0.828563018221471	-0.673863323200093	-0.449931909251133	0.047603535055179	-0.408194091218358	0.0885603292076541	0.916344541646996	-0.519658531748502	-0.293597119588093	-0.801746881474764	0.745850832718888	0.690317191118364	-0.647672266450384	0.59935156929268	-0.624618249377368	0.874699987651064	0.318115425562078	-0.00833449878293382	0.494735266663431	0.257147134928277	-0.719178399307563	0.724274261388118	-0.365864771793863	-0.185807242928622	-0.518266220256935	0.0643987053757269	0.645390353788936	-0.613617499383749	0.270780561980313	-0.100532994047183	0.0141410454699649	0.707398251359627	0.753959268886948	0.494491062258871	-0.835259065594647	-0.468723328167899	-0.0856442106564114	-0.562291763211757	-0.0115805170106804	-0.828890947598037	-0.465417678479855	0.788820296774193	0.905016237955389	0.00963183320400972	0.0206737772535636
Features081	-0.380633277582708	0.575020331102813	0.413426907466215	0.813034045476068	-0.126824701753637	-0.063861116688482	0.574579517874556	-0.737062773006561	0.60037001173019	0.574231082715324	0.475798715021173	0.331619434296075	-0.823208012083112	-0.289323069573207	0.36671183489182	-0.241875360830901	0.316841367397016	0.381952435590308	-0.893237686304378	0.3177542063742	0.396526074462387	0.610990378462094	-0.350249896432263	-0.649931180458891	-0.112794804202363	-0.190379600750529	0.508493162945899	0.628262802313932	0.570425589482095	0.705675268578162	0.717317662750797	0.0907973467173769	-0.535994238375965	0.670074678459718	-0.077141892832589	-0.156774009210489	0.422534698689642	0.168026392386669	-0.252734635080824	0.391682485457152	-0.43537889169279	-0.331657737538786	0.760883539595684	-0.10891629085135	0.154451956195775	-0.0341832278762741	0.326268508064566	-0.707925302918266	-0.607793598351973
Features082	0.605128584455556	-0.768832228581266	-0.187118829946182	-0.919673895742865	0.397067862182179	0.329254864210267	-0.378764266436266	0.620527173862186	-0.416089302345237	-0.549674214942801	-0.729239071776314	-0.11683712969511	0.791579395543657	0.562219050265165	-0.5948070442318	0.0503090984418369	-0.0324949396858689	-0.620549977044056	0.854778102122965	-0.554659797022483	-0.17214420001248	-0.56760273306658	0.119707630585192	0.411241489468013	0.314077976236383	0.0584666658535595	-0.280713394718551	-0.446728275378141	-0.31495630912459	-0.453202190614511	-0.910058327741867	0.211264894393052	0.306738847942577	-0.452790191343255	0.225407826010438	-0.156107487256565	-0.719465867305425	-0.347700952931446	0.418528920047766	-0.118745636566591	0.152724365101073	0.566608146847043	-0.686068662838062	0.4069016655432	0.115378438979372	-0.249994485729472	-0.552063263982786	0.668140690798114	0.505809505790281
Features083	-0.373345669810425	0.213628786392625	-0.659988245637115	-0.1194039729359	-0.487854087758019	-0.635085747169048	-0.644531899639938	0.714429937018596	-0.707135926720044	-0.580057662369994	-0.0118448540980305	-0.807202069768838	0.628613358498519	-0.111116775428463	0.405260941921325	0.717727783768158	-0.647133207877293	0.0949221580854752	0.215976033844568	0.448957973760324	-0.395051498451793	-0.827653463686031	0.574999842208908	0.470180740118772	-0.655004220650877	0.104148697520823	-0.728177697702117	-0.799372564089255	-0.288914486726171	-0.603163629735887	-0.0321138462137571	-0.542669517835588	0.746477060686849	-0.777690433808255	0.00262606020691913	0.567388482421176	0.234557275525351	0.568911747355122	-0.533073270403512	-0.78160847685269	0.152161621930822	-0.441754298817615	-0.693746868245583	-0.307375355737944	-0.570928701736158	0.528090197976169	0.407267471031125	0.315127827078419	0.794823093076887
Features084	0.669067739893938	-0.474236098850726	0.0781799423177907	-0.81252862015358	0.474542997727497	0.223753087863365	0.136504052802036	0.360597011886847	0.0407844352409453	-0.436482667372244	-0.742828848229962	0.0310227411694955	0.639453106654347	0.45315758493001	-0.42946286287472	-0.307556901120029	0.159782574914502	-0.201258275943161	0.737809338507586	-0.627998580529806	-0.629798149613823	-0.352181478143221	0.131301670965527	0.159207451477695	0.540199004866442	-0.516001177224736	-0.12921850685609	-0.298190151679109	0.102872235038828	-0.543419288908837	-0.522466634353929	0.217343012850828	0.269162888729998	-0.407853005014702	-0.296518431086932	-0.217775318389467	-0.501752039797567	-0.0968054408429297	0.73766697115728	-0.0410641317295	0.192641076093894	0.257031617642005	-0.319569689615092	0.604128061805241	-0.0776999324626564	-0.493081252999231	-0.739823808755534	0.471422406282483	0.389514739986166
Features085	-0.582032824594253	0.617959293349401	0.0804062042571346	0.850670231520895	-0.397226307118173	-0.265964549638267	0.219220761569774	-0.641227972573639	0.231924418248164	0.613567712773156	0.828832226840846	0.144781702652691	-0.789485683373354	-0.676721198133851	0.493665521652236	0.00906338287690774	-0.0924068054543035	0.583877675188239	-0.690597666391082	0.547009211346262	0.194876531344957	0.653549371064361	-0.0977103902450313	-0.122587900378009	-0.220222464039388	0.284496963635363	0.35437688836354	0.477659179129836	-0.0107012571362564	0.320295535068412	0.769448122313532	-0.380541058895247	-0.323304893721738	0.453293631659084	-0.251544875908736	0.177942803520007	0.754854970375918	0.152830328355239	-0.35626952806674	0.12399152909285	0.228884251032932	-0.43433092481814	0.492188176998983	-0.616206238635618	-0.123873003126322	0.39921486145486	0.588389499558219	-0.540428094167266	-0.642788657371304
Features086	-0.853727287608427	0.570275529283101	-0.817494688795938	0.435278188907764	-0.892782332666493	-0.783261989613738	-0.725647122607581	0.36159001030686	-0.749325400638821	-0.0808022489730181	0.693415243385347	-0.756328914770995	0.110923918159647	-0.767349483107981	0.729212063910962	0.886843822213054	-0.890329471141561	0.506152523081045	-0.270264519722212	0.876802871958852	0.115646939071049	-0.344318358671592	0.667008183030168	0.677523054270811	-0.712427507812853	0.773112397918391	-0.556799705294733	-0.511599366954812	-0.726611999524457	-0.316227013693572	0.400143826142602	-0.763328465677339	0.589978649798712	-0.446114146791587	-0.109565234444021	0.853327207820074	0.656285314304866	0.57096503574036	-0.792774382867434	-0.745485356352968	0.251936415391906	-0.5951634541745	-0.441667360389563	-0.931411530224937	-0.673606763837533	0.86637178190709	0.861590627326835	0.211387688282981	0.334590743030632
Features087	0.201059479695378	-0.0506955028249798	0.837856486311072	0.451817896777792	0.464819963990315	0.568768654364182	0.740457424471655	-0.880277988397265	0.817870198886252	0.600780584477339	0.120430773478774	0.827811240744882	-0.874956076764127	0.246026345274599	-0.292590750409182	-0.702073902497961	0.787958718943242	-0.199259160623896	-0.469731255131527	-0.263973920476826	0.370799308408262	0.845017290598241	-0.860082982853566	-0.862076526387879	0.257367630849167	-0.319581895013084	0.831370978800185	0.944905252502196	0.686707219661617	0.827209614308664	0.217673027415915	0.433405813337477	-0.946625756439896	0.937553564437757	0.252883147562436	-0.704585359119132	-0.006215543820757	-0.504043329140772	0.165126546557182	0.866428352423731	-0.257767413503924	0.281104622282898	0.817940787779839	0.292676635486235	0.727516276680615	-0.36473131708375	-0.124807384329797	-0.783904179734763	-0.90273054580299
Features088	0.0611822867742518	-0.00502531881053192	0.647891284842189	0.500898419525273	0.32345067360519	0.46095986367562	0.558267771364881	-0.740852084300415	0.674670338402624	0.453733640118426	0.328912474237354	0.69001744353564	-0.864117226034581	0.122751651891527	-0.221254406303177	-0.551590335420777	0.622653147264071	-0.120492583604875	-0.45304091491453	-0.154271400651124	0.318029156146374	0.791344950118755	-0.670852904459624	-0.791513868824164	0.0882631330679926	-0.104932350527474	0.606813328202871	0.822595017463727	0.435490427077018	0.744389076942634	0.264448596992671	0.258806866911502	-0.820911993554598	0.820026878554288	0.334019741895815	-0.529473338271736	0.145283519449072	-0.474409668566641	0.0311338506629712	0.725711237402864	-0.263747598820497	0.250081337450317	0.755461876127052	0.167711126324534	0.636599891617931	-0.165171261148517	0.0288482229262304	-0.62489771240584	-0.84188214657647
Features089	-0.597983466806462	0.381283228670784	-0.97731140795946	-0.0517511425624782	-0.769176156185938	-0.832271076862843	-0.830485541468905	0.787282020115462	-0.889432186785668	-0.529724925476738	0.292525520836212	-0.977050697559048	0.632337718209885	-0.53907747350325	0.609276132017009	0.924706260649899	-0.968246044565266	0.435658720704559	0.134102839393294	0.64064344187092	-0.276272838003636	-0.775186334675725	0.952244895936405	0.819406762837667	-0.611594523827637	0.520249218974822	-0.894302723509719	-0.919799438531448	-0.755600526023331	-0.726890179486594	0.118066524696154	-0.706717000718892	0.949468546675763	-0.889464072303895	-0.203381891375619	0.915394330846648	0.394505829579274	0.697066519233569	-0.556856058339127	-0.981714368614171	0.223062447448436	-0.543983333068551	-0.734154331081812	-0.611024522713094	-0.854333046230249	0.702399145675568	0.542156580697923	0.629999177489152	0.814199068579125
Features090	0.622205070101027	-0.293799124862102	0.946916238874555	-0.0365009090237177	0.757687753395635	0.718063255833315	0.899862842919876	-0.676225270524739	0.931697711473285	0.401200566291369	-0.449674324750502	0.862646462054094	-0.470047594921617	0.578964254228936	-0.522528385285774	-0.916966643440341	0.957681151764364	-0.340979418328513	-0.139717364860911	-0.656038170608754	0.148168645130189	0.600467847372525	-0.818643528837228	-0.859592090640572	0.629526323382836	-0.764800623187064	0.782298740653666	0.77087621079277	0.902749255487502	0.634209500526777	-0.0812689934948272	0.772930369456698	-0.796736564677979	0.739215086261035	0.0760865252161058	-0.863026683293048	-0.454084559604221	-0.481936642515327	0.611384795995901	0.871633147083782	-0.382873396655805	0.417422105251595	0.726972074716448	0.760015479825273	0.714512532291502	-0.820509473667097	-0.640975090508931	-0.555468103312928	-0.597039415452691
Features091	0.50825070363404	-0.222961773158116	0.720379473559278	-0.0475296380461791	0.540841735341761	0.526648386904565	0.712253426680849	-0.699307084534304	0.65844691564817	0.617782670844327	-0.242888243013573	0.757051625887262	-0.403356526681399	0.175165544669992	-0.380836118407363	-0.782950331832505	0.602878796203431	-0.0733617415576952	0.0720197012484712	-0.481609003716475	-0.0762155653683869	0.693241070306109	-0.627449056455892	-0.248674239487791	0.753232341538703	-0.437496396216748	0.820670947358488	0.689197797082722	0.463398781613467	0.221111202228147	-0.0147911478530713	0.374134263647523	-0.601792326871488	0.57153249650523	-0.385165372526574	-0.593757932561287	-0.179451334898637	-0.439664378903764	0.702039060876874	0.654396246337526	0.408535676260045	0.246567190815472	0.467430653571356	0.281883868260543	0.36981338391128	-0.553046916469444	-0.508881026072719	-0.477687800095668	-0.673563684446179
Features092	0.670193231943578	-0.450826252706332	0.854469026439723	-0.153519378361272	0.777417670423778	0.837112973511516	0.75538958531297	-0.566955071387351	0.817482422537816	0.359351252654991	-0.479132197882564	0.860666958479789	-0.399674091828119	0.612709155485267	-0.640771278941892	-0.842523866424285	0.924158384364673	-0.469223914201982	-0.0959550281782021	-0.725124185726999	0.408033989491028	0.568582451330154	-0.772247056466842	-0.761110679652296	0.693500529399341	-0.524889050843783	0.728524711264176	0.73313423050117	0.697429569883941	0.711396885458927	-0.261441498181273	0.906176383323389	-0.796001103526922	0.750542158117374	0.25662334788794	-0.849358585729427	-0.650207078911238	-0.62033348242242	0.623064513214451	0.894923360850601	-0.533595006155837	0.623533463976266	0.66330438226225	0.772516959241596	0.806623908380218	-0.851088946582613	-0.699841354226601	-0.343637010819445	-0.564376432699066
Features093	0.766012938070296	-0.893068622259358	0.274338690805401	-0.717672627267483	0.704650403262433	0.68954897909065	-0.0192234008572259	0.149438518260238	-0.0340349679670145	-0.217031737588907	-0.678835958637506	0.363605992082125	0.337912409499753	0.729272258897382	-0.834598281644591	-0.34127020455555	0.389243782578459	-0.807511259413346	0.720192958581621	-0.732631017012732	-0.0345107605597043	-0.103359232839002	-0.406232851481633	0.0166856750403677	0.482344825509502	-0.0529708359000895	0.217979284557923	0.0830492690883022	0.00123446298563808	-0.074970495439938	-0.881625495802333	0.367718029114145	-0.225860079733615	0.0542871256584596	0.366032958578824	-0.595137944906979	-0.713819588427868	-0.726951727537648	0.548798187858699	0.373277467433421	0.201422007309119	0.778398678167864	-0.352988337930842	0.521582280239137	0.540066460176535	-0.394832942491968	-0.619363717166363	0.238336084405981	-0.0305477192138276
Features094	-0.838772295111558	0.745631736446773	-0.321232927512131	0.818223267741376	-0.771484381840536	-0.616705046708847	-0.242054681312767	-0.201985342602226	-0.225972133565003	0.408695452279068	0.808500864761558	-0.327568299945105	-0.422640853471265	-0.766502015488711	0.750731797270367	0.470408002321064	-0.499640731628408	0.565945669710446	-0.598387523982228	0.854689033370863	0.195519074116784	0.166927575819998	0.204845931888831	0.229128650235421	-0.586852140099535	0.442598796878142	-0.103570259822446	0.00456244781503626	-0.256862022885437	0.0919404534819057	0.729898511515577	-0.5757000138444	0.14140993553921	0.0457468728526979	-0.22057439997067	0.571860627088938	0.794574706737663	0.48254574989982	-0.717526453419336	-0.354573767370251	0.217087465198755	-0.68171652964951	0.104358551410793	-0.882950836262104	-0.417007453521984	0.661886213901633	0.858753346848299	-0.437852535361224	-0.149509491926606
Features095	-0.844794368976134	0.75102627788406	-0.749255761367356	0.424514634153694	-0.893222890257414	-0.964721403134256	-0.542065985094101	0.394995247274027	-0.606408675505569	-0.197664302145001	0.53088647208354	-0.854663304646271	0.223575383935485	-0.695506456531102	0.879918204273403	0.822154648424763	-0.841925818683231	0.645789095082302	-0.302468269557639	0.891522258889977	-0.207024220260991	-0.508204492772481	0.728949153248527	0.51374710567662	-0.760183497320915	0.317415539600448	-0.634031889121595	-0.629143381615731	-0.38379093037694	-0.439763311568733	0.545714178487103	-0.76421171048953	0.725658020833438	-0.595693663510486	-0.326639143772422	0.865736583824598	0.718896099863045	0.875427592882447	-0.758023307054402	-0.854487165675316	0.161446657932085	-0.852740784967067	-0.389908063686716	-0.747324635362308	-0.843622889378704	0.750724917846888	0.794675156205954	0.096668839332628	0.54027512115677
[truncated: 47 more columns]
