# Supplementary material for: Hit screening with multivariate robust outlier detection
Source: PLoS One. 2024 Sep 12;19(9):e0310433. doi: 10.1371/journal.pone.0310433 (PMC11392271; doi:10.1371/journal.pone.0310433)
Supplement: S4 File — Real CRISPR screening data that contains p = 96 features from the penultimate node of the neural net. (CSV) [file pone.0310433.s005.csv]

Features000	Features001	Features002	Features003	Features004	Features005	Features006	Features007	Features008	Features009	Features010	Features011	Features012	Features013	Features014	Features015	Features016	Features017	Features018	Features019	Features020	Features021	Features022	Features023	Features024	Features025	Features026	Features027	Features028	Features029	Features030	Features031	Features032	Features033	Features034	Features035	Features036	Features037	Features038	Features039	Features040	Features041	Features042	Features043	Features044	Features045	Features046	Features047	Features048	Features049
0.072468884	-0.16804737	-0.92229164	-0.062216118	0.8547113	1.119422	0.25512922	-0.43712857	0.37204394	-0.030349962	-0.26401532	0.7807636	0.21360989	0.56491715	-0.82008845	0.19964485	0.36910808	0.18946952	-0.64418775	0.14649682	0.44168243	-0.7347421	-0.61109793	-1.1003474	0.04758869	0.066102214	-0.37631342	0.4469469	0.6561246	1.3818915	-0.03129266	0.92376286	-0.43361893	1.335235	0.6499641	-0.40851817	-0.5260532	-0.0324836	-0.5535204	0.79700094	-0.38375145	0.8778371	0.07963809	0.66862273	0.19401236	-0.4859566	-0.22836839	-0.24280632	0.066715986	-0.7808653
-0.11122337	0.098829925	-0.90909857	0.1353028	0.7768736	1.0394746	0.30144754	-0.4967737	0.4555164	0.057431154	-0.15453175	0.798167	0.085901335	0.32605326	-0.5890766	0.19145995	0.31948587	0.3230071	-0.72386175	0.33696836	0.4555321	-0.60507315	-0.541941	-1.0682681	0.057660982	0.08035094	-0.3668543	0.5183402	0.63905877	1.411365	0.2510483	0.9129828	-0.42099643	1.3917199	0.58479553	-0.29994398	-0.43322986	0.06984166	-0.57418674	0.75801516	-0.3746029	0.6546529	0.19134238	0.578453	0.09147031	-0.47001305	-0.10611231	-0.28070015	-0.042385083	-0.7464672
0.05564043	-0.16881758	-0.94543225	-0.061123855	0.8395568	1.1121233	0.23197702	-0.44362932	0.33398634	-0.002374798	-0.20533705	0.7842417	0.21851422	0.49548516	-0.81698066	0.20014197	0.314188	0.21737082	-0.6184962	0.16142665	0.43073708	-0.70190346	-0.5693273	-1.0326723	0.05679433	0.105990015	-0.37661803	0.43524808	0.5859946	1.3403263	0.001344699	0.90894264	-0.4040085	1.3044174	0.6262459	-0.3558493	-0.49464762	-0.042020254	-0.5356993	0.75678	-0.34531116	0.85040444	0.06485053	0.62514484	0.15014313	-0.46389532	-0.18586113	-0.25139043	0.028419767	-0.7455238
-0.09397991	0.047566533	-0.9735972	0.11082474	0.76046073	1.0447248	0.2564894	-0.49723834	0.37947947	0.07928007	-0.11151061	0.77622825	0.099411264	0.2767711	-0.6296059	0.22311005	0.2518272	0.3251609	-0.7000835	0.34453505	0.4386719	-0.6093809	-0.5368276	-0.9921145	0.065181226	0.110603906	-0.35843956	0.5245563	0.57304835	1.370001	0.2113102	0.88193494	-0.40433934	1.3540517	0.5845357	-0.24617718	-0.41544333	0.02669091	-0.56659055	0.73404807	-0.33221027	0.68001944	0.13981372	0.5437909	0.08382279	-0.42709064	-0.07994076	-0.2557714	-0.077465914	-0.7265635
-0.12736052	0.037695542	-1.0020108	0.09099231	0.7468752	1.0163577	0.21520647	-0.4348448	0.3156513	-0.008233845	-0.15322217	0.6982954	0.18126991	0.3746239	-0.58772194	0.2531541	0.22080678	0.29287326	-0.68546176	0.3689198	0.43276238	-0.70754004	-0.5014809	-1.0042329	0.03061393	0.10708673	-0.4111267	0.36130416	0.5817401	1.3559514	0.16211781	0.8971925	-0.35125828	1.2782238	0.59117186	-0.21258385	-0.43027768	0.091501154	-0.59249544	0.65111905	-0.35790396	0.65494645	0.095144466	0.56502295	0.05604202	-0.43431506	-0.07055143	-0.26634735	0.08641711	-0.6710011
-0.01572095	-0.162111	-0.9891418	-0.002100386	0.8161674	1.0935872	0.20017229	-0.43042803	0.26651442	-0.031202778	-0.16187248	0.739327	0.19287592	0.4567909	-0.79429525	0.23890226	0.276364	0.24525791	-0.6305958	0.23867247	0.44369397	-0.7108001	-0.5255904	-1.0251493	0.028535785	0.13944241	-0.4041825	0.41406447	0.5551819	1.3559415	-0.004589758	0.89319396	-0.38601002	1.2988951	0.64574355	-0.31091148	-0.46569043	-0.050174363	-0.5798304	0.7250098	-0.36264014	0.84441805	0.06901166	0.5969514	0.13385539	-0.41596583	-0.124264486	-0.22753991	0.028904464	-0.70011723
0.07104278	-0.26055163	-1.0070684	-0.12969299	0.84957135	1.1115218	0.16358301	-0.37032562	0.24007402	-0.08297526	-0.21245511	0.7250255	0.29527685	0.53011155	-0.8726557	0.23281571	0.26029816	0.18901172	-0.5584265	0.14829895	0.40503567	-0.76259184	-0.52488405	-1.0043157	0.03343974	0.13027735	-0.42025518	0.30295104	0.5441872	1.2836163	-0.10450228	0.88871986	-0.37025326	1.2197973	0.6661144	-0.3148148	-0.48595792	-0.0793347	-0.5611983	0.7039448	-0.32739592	0.92883253	0.031972136	0.6239942	0.15153898	-0.4341556	-0.1752284	-0.20202735	0.10483941	-0.71132964
-0.06180954	-0.06051068	-0.99896556	0.019077294	0.77559865	1.0349692	0.20050132	-0.43342388	0.27176565	-0.002257682	-0.16402255	0.70548534	0.20474364	0.3996591	-0.67508346	0.25860196	0.2439663	0.26317984	-0.64894783	0.31640148	0.41269532	-0.71976155	-0.52091867	-1.0166366	0.026362466	0.10744255	-0.40225405	0.39070338	0.59709007	1.3024628	0.07608156	0.8736361	-0.36923352	1.2793543	0.60820013	-0.26257303	-0.43490103	0.033562876	-0.58788306	0.68136024	-0.32630682	0.747583	0.04779395	0.5565774	0.080082074	-0.39646176	-0.09133842	-0.2533908	0.049265716	-0.6997304
-0.94855696	0.49985284	-2.2643611	0.074031904	0.32962227	0.3685555	0.5992536	-0.24709788	0.11891703	-1.2738528	0.7305503	-0.76598364	0.09763855	-0.17018035	-0.14220119	0.9391539	-0.63363063	0.91362536	-1.0136046	0.62709194	0.30532748	-0.94038945	1.3913748	-1.7516541	-0.6723089	0.56559336	-0.66222715	-0.14305341	0.14444876	1.1146924	0.63035136	0.23681706	-0.3403913	0.6404301	0.42796195	0.08339785	0.21513322	0.87730086	-1.0364933	0.6624128	-0.672237	0.30227482	-0.061989754	1.1480372	-0.7830774	0.477397	0.51168406	0.95249975	-0.034244075	0.29240197
-0.016056003	-0.13536716	-1.023635	-0.06721482	0.80047584	1.0556129	0.2020049	-0.42365038	0.2692512	-0.04624576	-0.19276674	0.6998659	0.25833765	0.44072706	-0.7514451	0.26451826	0.23411918	0.24234684	-0.6322405	0.24280846	0.43287104	-0.7415632	-0.48605353	-0.98112154	0.04010038	0.11561607	-0.39637953	0.3397514	0.55515885	1.3188945	0.000433262	0.8984748	-0.36584863	1.259977	0.62526125	-0.26746592	-0.46424973	0.001343885	-0.5683287	0.6861907	-0.3400192	0.816624	0.03235733	0.6028025	0.094050914	-0.43050572	-0.13958512	-0.21665761	0.09905285	-0.6850897
-0.002119245	-0.16889304	-0.99727076	-0.03898549	0.81591284	1.0996288	0.18998381	-0.43495455	0.27285808	-0.027608104	-0.15910679	0.7573356	0.2103145	0.43136322	-0.79772294	0.23631181	0.25956032	0.2341104	-0.60693717	0.22658342	0.42312342	-0.68847907	-0.5324052	-1.0096282	0.04338701	0.14500998	-0.39180768	0.4166936	0.5345373	1.3201412	-0.011114893	0.8916812	-0.38996425	1.282061	0.623226	-0.30807316	-0.4654861	-0.052678518	-0.55888337	0.72129405	-0.31980407	0.85951674	0.04433408	0.5839518	0.12752609	-0.41881692	-0.13324901	-0.22316271	0.007830698	-0.7240448
0.005613683	-0.1769836	-1.0103079	-0.06648672	0.81940925	1.0822715	0.1689345	-0.39890575	0.23359643	-0.05935102	-0.1815886	0.69840837	0.2640793	0.50673646	-0.7919591	0.26750305	0.25997904	0.21213078	-0.59858453	0.22192432	0.40978318	-0.7655195	-0.53856844	-1.0276065	0.006248282	0.123792715	-0.40575588	0.3271407	0.5581895	1.2956408	-0.032069292	0.87951946	-0.38099116	1.232262	0.64809436	-0.3199735	-0.4636023	-0.030784478	-0.59397095	0.6974163	-0.34233797	0.84431624	0.015555244	0.59642756	0.12239744	-0.3868696	-0.12731025	-0.22547954	0.09780777	-0.7010757
-0.035250604	-0.11731117	-1.012111	-0.0413138	0.7899059	1.0604134	0.18506843	-0.43870652	0.24264671	-0.01672927	-0.17331333	0.7203692	0.23784685	0.41049016	-0.7456427	0.2571569	0.21880582	0.24381965	-0.61929476	0.27683818	0.4202439	-0.71338844	-0.5067974	-0.96977895	0.04187599	0.1255846	-0.39377975	0.38903758	0.5509326	1.3056451	0.024298744	0.87860566	-0.36249155	1.269963	0.6172472	-0.26779267	-0.44994175	-0.010522431	-0.57290834	0.67297286	-0.32014042	0.7803918	0.03475788	0.5670556	0.09197608	-0.40603286	-0.12024246	-0.22741506	0.03280088	-0.7060709
-0.07428825	-0.11738384	-1.0401887	0.006123156	0.77849275	1.0676209	0.18169126	-0.43974972	0.26119184	-0.057879098	-0.1299317	0.71320504	0.20027	0.41889322	-0.7409294	0.26483694	0.22582261	0.24155739	-0.65159774	0.28067917	0.44473064	-0.70723057	-0.4825983	-1.0221573	0.026619555	0.1574777	-0.40643376	0.39843133	0.52062076	1.3404077	0.028386377	0.8851369	-0.38714367	1.2784936	0.65247506	-0.25908402	-0.44909346	-0.001901111	-0.5869518	0.7055462	-0.3629843	0.8092476	0.04508194	0.58185273	0.11357647	-0.39579695	-0.09572052	-0.21545255	0.026636187	-0.6988014
-0.11895013	0.016532272	-1.0165193	0.08100495	0.74938864	1.0314109	0.21937889	-0.4709638	0.29757404	0.010232814	-0.09921894	0.71546364	0.15313652	0.31186286	-0.6195124	0.25681853	0.2068983	0.29360232	-0.6710333	0.3695441	0.42058158	-0.6522381	-0.51048565	-0.99468005	0.034039237	0.13742672	-0.38726223	0.43545097	0.5549456	1.3204024	0.1609689	0.8696841	-0.38221845	1.3041561	0.5976618	-0.22705218	-0.40565392	0.036533765	-0.59371614	0.68919694	-0.3301528	0.6794154	0.07675703	0.5214103	0.06654873	-0.37935793	-0.06512505	-0.2630896	-0.030918766	-0.6944474
-0.090793855	-0.06507477	-1.0132198	0.050880056	0.8026297	1.0543983	0.22110379	-0.47298434	0.29707062	-0.028870005	-0.091971226	0.7303626	0.14070956	0.3648718	-0.7242321	0.25843865	0.22410434	0.26820564	-0.6761714	0.32070103	0.43471837	-0.6516284	-0.47845024	-1.0138535	0.035854377	0.15502256	-0.3719837	0.46657765	0.53135735	1.3443792	0.08598673	0.8709717	-0.41154754	1.3141388	0.62902147	-0.30129182	-0.41485077	0.004423777	-0.5896045	0.7280057	-0.33841345	0.77373254	0.061724808	0.5758379	0.106499046	-0.38012868	-0.08606295	-0.22736219	-0.06144639	-0.70131576
-0.318393	-0.024883807	-1.4196337	-0.16273116	0.596166	0.8464941	-0.13268988	-0.08647102	-0.28375953	-0.16053338	-0.16867314	0.19855313	0.62950504	0.23375006	-0.4607299	0.6517878	-0.1668937	0.32226706	-0.60892826	0.61596423	0.47097278	-1.1130836	-0.1613542	-0.7273984	-0.07650207	0.24588807	-0.5886547	-0.3663526	0.35201588	1.1523949	-0.08214915	0.8438336	-0.08440212	0.8970007	0.6340063	0.17439288	-0.46917212	0.1983587	-0.7507407	0.23148312	-0.39966136	0.6399786	-0.22309178	0.47234017	-0.14981446	-0.25012603	0.061012305	-0.05055507	0.611645	-0.42636856
-0.077980764	-0.102807716	-1.0000417	0.04537461	0.80735993	1.0760128	0.22569872	-0.47793597	0.31719756	-0.02343569	-0.09595775	0.76795626	0.120983444	0.34794766	-0.74087936	0.23476943	0.25904053	0.28082126	-0.6666565	0.2883109	0.44145903	-0.62453437	-0.5176209	-1.0358982	0.043494806	0.15631762	-0.3786735	0.50285506	0.53646004	1.3577096	0.07819766	0.88163185	-0.43450978	1.3454909	0.64211243	-0.33434004	-0.41611195	-0.04902219	-0.5749246	0.7704567	-0.3401667	0.8304696	0.07660772	0.55963767	0.12507176	-0.38373235	-0.080250084	-0.21269241	-0.080007076	-0.72121143
-0.0694923	-0.09015077	-1.0151638	0.024265483	0.8047991	1.0759444	0.232533	-0.47138268	0.30739105	-0.024047442	-0.12560926	0.7570341	0.14630938	0.38019872	-0.7321433	0.24730657	0.25019014	0.26983404	-0.68061376	0.27230588	0.4666434	-0.6558821	-0.49955466	-1.0311934	0.046959735	0.15000856	-0.37452862	0.4908275	0.5359696	1.385327	0.066331096	0.88155544	-0.41812697	1.3385451	0.6390128	-0.31076428	-0.4376353	-0.020057386	-0.57427007	0.7523633	-0.35852832	0.8259322	0.08240803	0.58053195	0.115651205	-0.41474238	-0.09560326	-0.21352026	-0.053216096	-0.7128372
-0.27809563	-0.020129189	-1.4599729	-0.22234008	0.6177213	0.8286464	-0.11413563	-0.05037346	-0.30479783	-0.17282991	-0.20454527	0.1126641	0.69502044	0.27464187	-0.45862108	0.6852336	-0.17617302	0.32393143	-0.5966225	0.5755234	0.47939494	-1.1979764	-0.1267624	-0.72689974	-0.07524194	0.21658096	-0.5964595	-0.45264557	0.3847084	1.1653067	-0.09202059	0.8594306	-0.03720727	0.8485549	0.64409906	0.1640788	-0.5076618	0.2405199	-0.75129753	0.18414694	-0.44135892	0.63809305	-0.23406896	0.49616516	-0.15992649	-0.27008206	0.011819356	-0.015683508	0.7089409	-0.41148695
-0.08894907	-0.05006154	-0.9605081	0.09638965	0.7981048	1.0762098	0.25281233	-0.489361	0.36301798	0.026224539	-0.11862394	0.7834968	0.10924557	0.34643096	-0.69564915	0.22073074	0.28689355	0.28581142	-0.68910736	0.3006132	0.4530313	-0.62363946	-0.56356764	-1.059818	0.048593923	0.12969948	-0.35186994	0.5294021	0.5841299	1.3914758	0.12024583	0.8913118	-0.44123623	1.3681304	0.62229705	-0.33961633	-0.43413496	-0.014086714	-0.58101416	0.7827591	-0.350527	0.772206	0.10839331	0.5626295	0.12725556	-0.41378015	-0.08716937	-0.25218087	-0.07337457	-0.7668186
0.031099094	-0.15358084	-0.9434421	-0.019118235	0.85273635	1.1264635	0.25749195	-0.48219723	0.37725568	0.027716044	-0.16392875	0.84407735	0.14260872	0.44600815	-0.8230355	0.18386504	0.3352886	0.24752423	-0.6472801	0.18911156	0.4405753	-0.62421566	-0.5762243	-1.0668911	0.068536095	0.1331043	-0.34855953	0.55529	0.5835781	1.3805671	0.030852884	0.8901601	-0.45893002	1.3642774	0.6441914	-0.42100054	-0.46508795	-0.084306516	-0.5375055	0.8242686	-0.3363352	0.8665564	0.10470585	0.59549075	0.17957044	-0.4229008	-0.16847262	-0.23990595	-0.08504833	-0.7846491
0.005634798	-0.1710698	-0.976584	-0.01158817	0.8349103	1.1079861	0.2311981	-0.43941194	0.3231116	-0.04097437	-0.16866992	0.7685834	0.17929122	0.4777999	-0.80510724	0.2126773	0.30662888	0.2249649	-0.63249147	0.20126133	0.43706506	-0.67842656	-0.54207414	-1.0620811	0.047655568	0.13272224	-0.38677463	0.4484164	0.5773385	1.3545439	-0.002697264	0.89272094	-0.4190492	1.3229047	0.64236873	-0.34585586	-0.4615851	-0.0620284	-0.5576927	0.75735855	-0.3573118	0.9076597	0.065936595	0.61355805	0.16314457	-0.43288705	-0.14685605	-0.23571548	-0.004582014	-0.7302352
0.014291896	-0.12008813	-0.93680924	-0.008778042	0.8423091	1.1107692	0.25700557	-0.4723582	0.379988	-0.004509814	-0.1962315	0.795685	0.1588359	0.46706152	-0.7777644	0.19765845	0.33165675	0.23643348	-0.66381073	0.2019703	0.4541496	-0.6716887	-0.56724507	-1.0697229	0.058509156	0.10826487	-0.3594676	0.49831378	0.6034606	1.3910471	0.044454314	0.9107256	-0.44014394	1.3505696	0.648452	-0.3808441	-0.4805939	-0.025957813	-0.5547382	0.79436255	-0.36444086	0.8498738	0.111423165	0.6136258	0.1639934	-0.46112576	-0.1760117	-0.24280629	-0.020832267	-0.7613963
-0.049528077	-0.09000878	-1.0098401	-0.006126504	0.7960319	1.058813	0.22075254	-0.4551825	0.27397043	-0.009819441	-0.14760256	0.72583735	0.18796305	0.37459174	-0.7160721	0.25250226	0.22933523	0.26750726	-0.64905286	0.27773514	0.4386524	-0.67720485	-0.50240296	-0.98999596	0.035986975	0.1444003	-0.37461367	0.4266724	0.5451182	1.335519	0.060518835	0.8776847	-0.396438	1.2984424	0.61551964	-0.27458718	-0.43257296	0.000885407	-0.5798314	0.7190995	-0.3244601	0.7648357	0.050899383	0.5727204	0.09085579	-0.39326692	-0.10384978	-0.23186447	-0.010718536	-0.70150167
-0.022238376	-0.10282442	-0.99005383	-0.007386758	0.8320521	1.0818698	0.2334814	-0.45054924	0.32094324	-0.036863007	-0.15476717	0.7520102	0.1837204	0.45417637	-0.76459414	0.23299268	0.2792727	0.25584108	-0.648013	0.22574185	0.42576456	-0.689754	-0.5111228	-1.0315127	0.04074417	0.12276391	-0.3790921	0.44774944	0.56856453	1.339063	0.036896553	0.8887389	-0.40624154	1.2941896	0.6376321	-0.33577004	-0.451963	-0.025486758	-0.5668187	0.7466217	-0.3412426	0.7967969	0.056084346	0.60594773	0.1258073	-0.41058156	-0.13261876	-0.22407421	0.003763293	-0.72604746
0.015200241	-0.16336209	-0.95117426	-0.020890549	0.84235334	1.105179	0.2321431	-0.4475138	0.29078317	-0.03160321	-0.17539738	0.7514451	0.18393408	0.4731629	-0.80286366	0.22112678	0.30635843	0.23203947	-0.62620676	0.21686006	0.4156509	-0.70175683	-0.5784426	-1.0483396	0.038184494	0.1125133	-0.37568003	0.45632178	0.6013807	1.3277491	0.001587617	0.8798528	-0.42785382	1.3094367	0.64892995	-0.37503192	-0.46113473	-0.061228834	-0.5647592	0.7688238	-0.33470553	0.8727134	0.03216256	0.603254	0.15005143	-0.3930853	-0.15320922	-0.22231013	-0.007100831	-0.7637608
0.035976663	-0.23634091	-0.98836046	-0.10307002	0.85590947	1.1180625	0.19046539	-0.4006552	0.28069735	-0.09223247	-0.19508426	0.7491988	0.23609309	0.54466695	-0.8560054	0.2295447	0.29037964	0.19942833	-0.6104403	0.16238607	0.4175717	-0.7326505	-0.5265301	-1.0680003	0.03136374	0.13430877	-0.41033322	0.37912315	0.5556821	1.3209143	-0.09589768	0.889608	-0.40659875	1.2858356	0.67315274	-0.36304408	-0.4793671	-0.08119299	-0.55752414	0.7525172	-0.35910386	0.9311493	0.018908348	0.64084125	0.16207625	-0.4095097	-0.17306238	-0.20132533	0.048976865	-0.7288424
-0.12024446	-0.000108004	-1.0011537	0.06575066	0.7792276	1.0242118	0.22639574	-0.45838764	0.29636082	-0.014532022	-0.120348774	0.71737844	0.17003463	0.36815688	-0.64389175	0.26237148	0.2368497	0.29579768	-0.6771863	0.35310325	0.43354425	-0.68579876	-0.51253885	-1.0245984	0.016743915	0.122733735	-0.3888194	0.43097097	0.57710445	1.3565874	0.13346605	0.8774395	-0.38181832	1.3042861	0.6103923	-0.27083585	-0.40847617	0.053055026	-0.6075326	0.69441575	-0.34687346	0.6940603	0.07667118	0.5571354	0.069489434	-0.38804764	-0.0618914	-0.24858989	-0.001811098	-0.69269466
-0.08623929	-0.0711723	-1.0111715	0.030615095	0.78389776	1.0504701	0.21252827	-0.4316315	0.27757758	-0.05679839	-0.14383546	0.7010486	0.18140112	0.42110658	-0.7035431	0.27220955	0.24470693	0.26414868	-0.6575241	0.3024485	0.43598482	-0.71389306	-0.49341983	-1.0323629	0.021812545	0.13045923	-0.41104785	0.38346198	0.5594795	1.3305985	0.076235525	0.87773883	-0.382583	1.2793099	0.6411419	-0.2750741	-0.43562883	0.016349295	-0.6025835	0.70055914	-0.3622778	0.78630674	0.07353425	0.5897243	0.088155165	-0.39269194	-0.088366754	-0.23732705	0.029772032	-0.6846328
-0.012197601	-0.20864347	-1.048569	-0.077057794	0.8179592	1.0688783	0.16376597	-0.37451136	0.19684865	-0.09575387	-0.15583093	0.66111803	0.2576663	0.5135469	-0.8126181	0.30188346	0.23275602	0.2052372	-0.6077815	0.23392186	0.40676123	-0.76401484	-0.4913044	-1.0229557	0.000838087	0.13543202	-0.42207688	0.3118691	0.5461344	1.2986917	-0.057657797	0.87096685	-0.38592264	1.2241217	0.6708262	-0.30777636	-0.44529942	-0.037901454	-0.5980943	0.70074946	-0.34063172	0.89156604	0.002621141	0.6016789	0.11536528	-0.35665625	-0.11779521	-0.18909723	0.08163772	-0.69082284
-0.006938459	-0.17165443	-0.9682435	-0.003530888	0.82210803	1.0972667	0.22448957	-0.4614498	0.30991337	-0.011939324	-0.1776166	0.7641856	0.17637327	0.4684365	-0.79798865	0.22946247	0.28880718	0.23329738	-0.64553154	0.23438847	0.44468403	-0.67850566	-0.5421145	-1.0297557	0.052504726	0.1343942	-0.3771395	0.4670529	0.5708452	1.3580297	-0.005876825	0.895192	-0.41402164	1.3248624	0.6362214	-0.35173893	-0.4717693	-0.040311776	-0.5589689	0.7544255	-0.34827498	0.86411476	0.041084114	0.59113044	0.1359335	-0.424373	-0.13848864	-0.22134611	-0.017661784	-0.7506285
0.001630111	-0.20999882	-0.99805886	-0.052226365	0.8396568	1.0859767	0.19533467	-0.4050308	0.24586326	-0.05651664	-0.17160758	0.73142284	0.21581393	0.49683607	-0.8347224	0.24630404	0.27194312	0.2099742	-0.61305785	0.21124788	0.42362642	-0.73383987	-0.53219897	-1.0251435	0.021236198	0.13060158	-0.40879223	0.38169962	0.5408266	1.3200616	-0.05058563	0.87972414	-0.39781156	1.2822069	0.65563744	-0.34387606	-0.45852023	-0.05976414	-0.5827919	0.73878616	-0.3352716	0.89224845	0.02413499	0.6113138	0.13042313	-0.39208242	-0.124039434	-0.2045796	0.037273806	-0.72030663
0.033118628	-0.15585282	-0.9420329	-0.029720888	0.8452746	1.1130531	0.26507348	-0.47060388	0.37228665	-0.005600899	-0.19233927	0.7928438	0.17158785	0.468037	-0.8122694	0.20643872	0.3372904	0.23324466	-0.6598747	0.17635742	0.44224322	-0.6734091	-0.56457794	-1.0868759	0.058071993	0.11380266	-0.36608398	0.4943164	0.6053171	1.3743818	0.006391109	0.90322447	-0.4358604	1.3515458	0.6399864	-0.38136935	-0.4834889	-0.05072666	-0.5423081	0.803931	-0.36068726	0.87281495	0.08616866	0.6205053	0.15777773	-0.44863933	-0.18205602	-0.23178372	-0.014030855	-0.7682818
-0.020051593	-0.14488313	-0.9854158	-0.007081539	0.82246214	1.089649	0.22624975	-0.46616453	0.2994504	0.007704849	-0.15711242	0.77860725	0.1694504	0.40732166	-0.77161944	0.22942705	0.2666364	0.2542346	-0.6374726	0.22835855	0.43120944	-0.64309996	-0.5370418	-1.002051	0.05538933	0.14268808	-0.3705452	0.47675693	0.5590453	1.3349624	0.030412488	0.8846448	-0.40532094	1.3235952	0.6247587	-0.33290064	-0.44892418	-0.04224027	-0.56285954	0.7502297	-0.31951892	0.8119874	0.05718694	0.57778406	0.12401213	-0.415775	-0.118758954	-0.22569466	-0.05660865	-0.7247399
-0.009939926	-0.15643768	-0.98640025	-0.024022348	0.81915784	1.1025376	0.2293728	-0.43718302	0.3089971	-0.039694555	-0.18941633	0.7318046	0.20308648	0.5121673	-0.78137594	0.25136468	0.3066861	0.21372424	-0.6687738	0.22074978	0.46514672	-0.72752154	-0.5406287	-1.066039	0.034444466	0.122614704	-0.38561404	0.42256847	0.6008024	1.3800453	-0.00896977	0.90168726	-0.411234	1.3234998	0.66206956	-0.35438952	-0.48961034	-0.016224703	-0.5835688	0.7633428	-0.387858	0.8611133	0.055741366	0.61679524	0.15009244	-0.4380852	-0.14985067	-0.21959104	0.044765163	-0.7385402
0.011308393	-0.20430306	-1.0208945	-0.07123352	0.84578276	1.0955064	0.21761051	-0.4028952	0.23905575	-0.10285321	-0.14207453	0.71244586	0.23448065	0.48190665	-0.8277169	0.27229238	0.26137376	0.22753933	-0.61794436	0.19055635	0.419915	-0.73162866	-0.5003796	-1.0399258	0.020461524	0.13718301	-0.38406938	0.3919957	0.56544447	1.320046	-0.029306386	0.8773185	-0.40964848	1.2596831	0.6652589	-0.34225646	-0.44255197	-0.055617712	-0.58006823	0.7526705	-0.36157423	0.8834305	0.004043054	0.62791055	0.13069366	-0.37272763	-0.13706672	-0.16365448	0.005857382	-0.7098583
-0.012218075	-0.15020266	-0.9710486	-0.02614656	0.85346735	1.0813917	0.24863848	-0.44203094	0.30606055	-0.046484016	-0.16767812	0.7360373	0.20998646	0.4903453	-0.7844841	0.2418181	0.29383036	0.25246477	-0.624421	0.23108713	0.38849324	-0.7161057	-0.5518516	-1.0385675	0.029895054	0.08182237	-0.37170494	0.41536963	0.6177241	1.2773283	0.012696478	0.87055534	-0.42420116	1.2690406	0.6402488	-0.39440748	-0.44859296	-0.0317783	-0.57943165	0.7505995	-0.32701555	0.78898853	0.027300712	0.6240978	0.12373765	-0.38080832	-0.12493368	-0.22125608	0.015112344	-0.7502903
-0.053420484	-0.10604301	-0.98547995	0.004800552	0.8071381	1.0827838	0.242145	-0.4553296	0.31226173	-0.029686099	-0.15764052	0.74514	0.17885447	0.44673336	-0.74367017	0.24564601	0.27535647	0.26063314	-0.6891198	0.2782703	0.44978124	-0.69410974	-0.51167166	-1.0497208	0.0386893	0.10856975	-0.3797071	0.4484132	0.58445305	1.377238	0.04950607	0.8947144	-0.41094932	1.3216503	0.6480502	-0.32189715	-0.45942307	-0.000753617	-0.587866	0.7496668	-0.373527	0.7987194	0.08032363	0.61045784	0.1240677	-0.41803813	-0.11580941	-0.23080447	-0.009301927	-0.7281429
-0.014815742	-0.18073554	-1.0369501	-0.07668696	0.8281145	1.0868616	0.19889013	-0.40515584	0.24413575	-0.09950282	-0.1600802	0.6985506	0.24835318	0.4886709	-0.79340017	0.27440292	0.24581078	0.23249799	-0.63733655	0.22701144	0.42934713	-0.732981	-0.47745848	-1.023752	0.027111152	0.13653634	-0.39044487	0.37774295	0.5481198	1.3121369	-0.038059436	0.88271075	-0.3933219	1.2568057	0.662065	-0.32197547	-0.4602375	-0.035453625	-0.5794043	0.7194383	-0.3489214	0.8565842	0.01093851	0.6222404	0.11676343	-0.39402017	-0.1291034	-0.16821972	0.029282335	-0.70026636
-0.034135178	-0.11039665	-0.9732795	-0.002602181	0.8198854	1.0892137	0.2610285	-0.46397766	0.3332995	-0.017779715	-0.17010067	0.765125	0.17830592	0.4790935	-0.7573031	0.24711141	0.29454818	0.24648316	-0.68091476	0.26496115	0.45543185	-0.6939856	-0.5198664	-1.0441358	0.05052975	0.12655467	-0.35290715	0.47706538	0.5957732	1.3735127	0.03549399	0.8946676	-0.43279788	1.3457962	0.653259	-0.35578224	-0.45427784	-0.01735877	-0.5635645	0.77811587	-0.3615971	0.84992903	0.0665974	0.6074218	0.13327812	-0.42432076	-0.13528146	-0.22710744	-0.032451276	-0.74223447
-0.065693006	-0.09899552	-1.0190984	0.007582271	0.80051553	1.0497833	0.20418492	-0.4159388	0.25389388	-0.053777196	-0.14743303	0.677138	0.20819202	0.45960394	-0.72420985	0.28530976	0.2291176	0.2529882	-0.64926386	0.30831826	0.42607093	-0.7417202	-0.5004118	-1.0267239	0.005029456	0.1296538	-0.39358705	0.37000936	0.5716885	1.3199296	0.038464505	0.8746922	-0.38660872	1.267765	0.64493394	-0.29612267	-0.43042213	0.010053227	-0.6107225	0.6873529	-0.35154712	0.7857009	0.04115879	0.58605766	0.08632839	-0.37061185	-0.08065326	-0.22799622	0.04695855	-0.69328594
-0.15661255	0.023378506	-1.0035689	0.13191666	0.77162516	1.0298154	0.26421517	-0.4838661	0.3491485	-0.006420575	-0.11542232	0.717985	0.11128703	0.38347167	-0.631147	0.26838055	0.26083785	0.2996856	-0.7402309	0.37972116	0.46941376	-0.6610231	-0.5136591	-1.0698783	0.020138973	0.13427684	-0.3631003	0.49322307	0.62461615	1.4163561	0.1614361	0.8880205	-0.42175284	1.3471422	0.64991003	-0.28742772	-0.4167059	0.055867307	-0.62010735	0.73806274	-0.38888967	0.71306044	0.11943959	0.5931105	0.10112584	-0.39957175	-0.051368885	-0.24916117	-0.034865063	-0.71173465
-0.6366888	0.3746751	-1.3044686	0.3545783	0.5642893	0.6950325	0.017729782	-0.3479185	0.035148215	-0.1675424	0.20100316	0.26597542	0.12049574	0.104391694	-0.26229855	0.5709064	-0.08925294	0.4672955	-0.734164	0.845268	0.29046577	-0.843786	-0.23764817	-1.0516089	-0.28898993	0.19484985	-0.5742008	0.043391492	0.48943204	1.1403868	0.4818464	0.6821126	-0.22879046	1.0424803	0.63881135	0.102832064	-0.104322016	0.2595374	-0.9553021	0.30187207	-0.30757746	0.40344614	-0.027571473	0.40961972	-0.13851807	0.012645786	0.43732387	-0.21060379	0.20448439	-0.33629796
-0.043646187	-0.2195514	-1.0457178	-0.04769881	0.8102901	1.0732157	0.14820719	-0.3649421	0.18981695	-0.0962149	-0.13851316	0.689054	0.25470147	0.49033841	-0.8072491	0.28200927	0.22357012	0.22181028	-0.60956246	0.26647604	0.42902994	-0.7590393	-0.48698622	-1.0042622	0.01411234	0.15832685	-0.43331477	0.31484067	0.5056962	1.3095535	-0.06855905	0.88759434	-0.36595866	1.2410494	0.6777215	-0.2739835	-0.45209658	-0.04624524	-0.60082483	0.6838887	-0.36293977	0.87250036	0.016123455	0.58912945	0.11454347	-0.3714733	-0.083618134	-0.20688263	0.07845942	-0.6693789
-0.06696041	-0.18820363	-1.075859	-0.04523979	0.7832228	1.0465358	0.14007372	-0.37783864	0.12954338	-0.09317871	-0.12632075	0.639273	0.26566607	0.42876607	-0.7664385	0.31524646	0.1620493	0.24071155	-0.5935449	0.2922749	0.40359125	-0.77589107	-0.46326035	-0.9485703	-0.000711887	0.17275713	-0.42637426	0.28645343	0.5007906	1.2604066	-0.04368672	0.8606942	-0.3549633	1.2153414	0.6454674	-0.23663868	-0.42240584	-0.022715023	-0.61359507	0.6341357	-0.3142648	0.8185328	-0.029503766	0.55661184	0.07184726	-0.337228	-0.05560177	-0.20407097	0.06437039	-0.66081417
-0.13462234	0.022418857	-1.0079178	0.092229724	0.77380025	1.0336711	0.25216615	-0.47301972	0.3463833	-0.034622706	-0.100523956	0.73301935	0.13249923	0.36207598	-0.63024616	0.25812382	0.23965533	0.29812217	-0.7155113	0.37294236	0.4463241	-0.66552305	-0.46894038	-1.0602639	0.031192662	0.130482	-0.3843075	0.46655923	0.57352245	1.3771731	0.16475372	0.8840617	-0.40758696	1.3205496	0.6330766	-0.28202498	-0.4146723	0.051363386	-0.6014228	0.72588646	-0.3775737	0.69176733	0.11110675	0.58794224	0.07571636	-0.4022375	-0.06168305	-0.23356375	-0.028842073	-0.6857396
-0.09603694	-0.03241031	-1.0085135	0.062210955	0.77097976	1.0103333	0.21322244	-0.42783397	0.27159432	-0.014736168	-0.12721752	0.68314207	0.18884791	0.3747636	-0.6464004	0.2652859	0.22144352	0.2791584	-0.64857477	0.35097682	0.40210056	-0.71549976	-0.5080267	-0.9978142	0.005426468	0.11182945	-0.41017342	0.3809783	0.5605682	1.2976974	0.105704255	0.87011343	-0.35797226	1.2744523	0.60953885	-0.24287471	-0.401065	0.046083786	-0.6112369	0.64583206	-0.3283331	0.67708224	0.06279302	0.55045485	0.05764586	-0.37469625	-0.05951912	-0.2498958	0.046226848	-0.66332996
-0.12996075	0.009291573	-1.0095739	0.06745446	0.76923585	1.0351012	0.24420312	-0.4891405	0.3130612	0.023433845	-0.09535739	0.7272241	0.12578525	0.31235394	-0.6390623	0.26801592	0.21371448	0.30321634	-0.70255315	0.34722093	0.44653797	-0.642395	-0.4779656	-0.99325055	0.04560724	0.15341651	-0.35703245	0.46924445	0.5691718	1.3405718	0.17035946	0.875942	-0.40266532	1.3173196	0.62177885	-0.25311643	-0.40782243	0.037003018	-0.5920105	0.70799	-0.33720928	0.715483	0.10365361	0.53927004	0.07373995	-0.39895785	-0.062220633	-0.23692788	-0.049915195	-0.696589
-0.31335953	0.001154191	-1.4904085	-0.20260075	0.5815133	0.8231071	-0.16025993	-0.056525536	-0.3594645	-0.15784353	-0.16817674	0.12978369	0.68054867	0.18344791	-0.4483378	0.6949605	-0.21397412	0.33828765	-0.58813167	0.59931225	0.47295552	-1.167905	-0.094298676	-0.6741086	-0.06815805	0.26050764	-0.60635424	-0.44148716	0.3202189	1.1494853	-0.08039064	0.83517957	-0.03731019	0.84230244	0.6266836	0.21257845	-0.4787335	0.21890926	-0.7434057	0.17181018	-0.40227783	0.6307894	-0.26068133	0.45886523	-0.17433739	-0.24729425	0.056136742	0.014461163	0.666495	-0.39387438
-0.11091246	-0.003161222	-0.9920846	0.09050649	0.76236343	1.0661699	0.26642895	-0.5227756	0.3754729	0.04086425	-0.10225124	0.78803885	0.08338492	0.3080498	-0.6592548	0.23111433	0.25461888	0.30698597	-0.72626996	0.31805116	0.4868082	-0.5848175	-0.497021	-0.98182696	0.079128966	0.15174603	-0.34131932	0.56907105	0.54306364	1.4323303	0.1529497	0.9085808	-0.4279778	1.3900498	0.6140827	-0.25395203	-0.44857973	0.022563169	-0.5641001	0.77126294	-0.36141467	0.7723328	0.13879965	0.5613676	0.11009194	-0.45043924	-0.109453194	-0.22630264	-0.10049156	-0.727391
0.006834297	-0.11804829	-0.9381596	-0.011109165	0.85342926	1.1050109	0.26800475	-0.481831	0.4042235	-0.014787242	-0.17819634	0.8010336	0.16679429	0.4862564	-0.76061666	0.18718413	0.34111494	0.24652752	-0.6823415	0.19139963	0.44349116	-0.65514386	-0.55105627	-1.0982609	0.057602078	0.10240666	-0.35508388	0.5166926	0.61397	1.3884585	0.04982771	0.908465	-0.4415548	1.35099	0.63408744	-0.39946464	-0.47920048	-0.0270899	-0.5502651	0.80500066	-0.371161	0.8306165	0.115054935	0.63015074	0.16648585	-0.46128824	-0.17681313	-0.23675266	-0.038745638	-0.76707983
-0.04414463	-0.011323662	-0.9487687	0.050553642	0.8080133	1.0578818	0.26850712	-0.4742503	0.36129937	0.01799173	-0.17969173	0.7680062	0.17274101	0.44105047	-0.6703238	0.21488486	0.29852462	0.27023	-0.6814593	0.29287618	0.4325207	-0.66330254	-0.55359906	-1.0599734	0.05248697	0.07527666	-0.36996847	0.46447575	0.6238816	1.3637255	0.13805008	0.89914155	-0.40453592	1.3293289	0.6134176	-0.30766088	-0.45441642	0.029483	-0.5645189	0.72791255	-0.3418594	0.7072541	0.12245305	0.59783304	0.10832481	-0.44918942	-0.13957347	-0.26494604	0.010737155	-0.7371677
-0.28589025	0.009494967	-1.4186275	-0.1775553	0.6030962	0.8585501	-0.08226133	-0.08105023	-0.268201	-0.15535381	-0.22002271	0.16651145	0.64593613	0.27070397	-0.45058703	0.6696912	-0.13903968	0.31850532	-0.6291088	0.57025045	0.53198385	-1.1740694	-0.16749164	-0.7532855	-0.05678737	0.22239286	-0.5619795	-0.36061153	0.39857727	1.2364707	-0.07821078	0.8872607	-0.07659399	0.9095099	0.64144284	0.1346607	-0.52813965	0.22920457	-0.7535697	0.24100375	-0.45110705	0.63623583	-0.21207866	0.49578893	-0.13203865	-0.31712788	-0.013494111	-0.041246757	0.6849021	-0.45855373
-0.5517202	0.49105856	-1.043516	0.4760455	0.6297662	0.87954473	0.33505046	-0.58529353	0.5842008	0.10810212	0.17290218	0.6992433	-0.21520181	-0.09548168	-0.23090053	0.31003886	0.17022586	0.56686074	-0.98624194	0.73246086	0.5159137	-0.3623501	-0.38237208	-1.1529139	-0.02267672	0.12880439	-0.39324474	0.59343064	0.608443	1.5337795	0.66656405	0.90929985	-0.43685588	1.4440318	0.615765	0.044283062	-0.2922149	0.21208023	-0.7744264	0.7036196	-0.46860868	0.5078178	0.50986326	0.47137716	-0.020085003	-0.34138894	0.13260552	-0.2770992	-0.1343537	-0.54934436
-0.09103541	-0.01568643	-1.0213861	0.027577149	0.7691761	1.0287063	0.20216367	-0.4691009	0.27906445	0.024233617	-0.12021527	0.7153551	0.18243048	0.31267303	-0.64428735	0.26143813	0.20029709	0.29073155	-0.66414344	0.33968127	0.42003092	-0.6616987	-0.48457843	-0.97712606	0.027472774	0.13659033	-0.3780315	0.4287113	0.54634535	1.3153336	0.110835664	0.86437297	-0.3874929	1.281226	0.60096645	-0.23219523	-0.40725636	0.040238284	-0.591421	0.6810457	-0.30745465	0.6863263	0.06464055	0.54148614	0.06499924	-0.37398487	-0.07268952	-0.23690265	-0.010545988	-0.68129903
-0.48674956	0.22544084	-1.0432924	0.46125746	0.65064	1.0436406	0.20077366	-0.62811244	0.34546995	0.15703411	0.10981957	0.76159275	-0.18638001	0.12339927	-0.41494587	0.37121305	0.17176771	0.42430577	-0.9352384	0.72979057	0.64513063	-0.41983593	-0.5789438	-1.0472422	-0.04192403	0.26860222	-0.32227826	0.7353289	0.5115488	1.6089398	0.37199798	0.9426182	-0.550598	1.5377098	0.65371037	-0.1369635	-0.40795264	0.08055816	-0.79090947	0.79805285	-0.42775849	0.68876815	0.28454274	0.38643944	0.11233499	-0.2792077	0.15420248	-0.33070493	-0.23120488	-0.7999094
-0.009678783	-0.09995705	-0.9796239	-0.022621475	0.8260596	1.0748985	0.24702126	-0.4502117	0.3328111	-0.03933861	-0.19531067	0.7457765	0.20278588	0.47332364	-0.75353026	0.2382128	0.28824508	0.24787197	-0.6661129	0.24564761	0.4423324	-0.7162235	-0.5389943	-1.0466301	0.03996455	0.09992975	-0.37590128	0.43944484	0.6052745	1.3652303	0.031573884	0.91193825	-0.4040904	1.3057005	0.63975435	-0.33338052	-0.47838855	0.006976778	-0.57422966	0.73864686	-0.37144864	0.79297227	0.08557084	0.6200662	0.13212362	-0.4481024	-0.15439953	-0.23721844	0.03912634	-0.7314156
0.008077486	-0.14748842	-0.97453845	-0.0399633	0.8354305	1.0873197	0.22962974	-0.43887743	0.31168985	-0.038258772	-0.1821373	0.74015284	0.21617034	0.47547922	-0.7777434	0.23390816	0.288909	0.24694589	-0.61909765	0.23103997	0.41698748	-0.7085835	-0.5316366	-1.0328273	0.039154068	0.1169277	-0.3909292	0.41847053	0.5838451	1.3139532	0.014648537	0.8876632	-0.40214735	1.2964611	0.6330805	-0.34851176	-0.4590224	-0.04097379	-0.5711974	0.7409029	-0.33693182	0.8378496	0.04599746	0.60093325	0.13495854	-0.41616696	-0.13443375	-0.22337174	0.02692854	-0.723439
0.04066386	-0.12502894	-0.946664	-0.03244882	0.85213614	1.1002518	0.26162815	-0.44315025	0.38332748	-0.03705839	-0.21134216	0.77397215	0.20544751	0.5313232	-0.790033	0.20485747	0.3476348	0.23341218	-0.6650114	0.17887367	0.44739887	-0.7277119	-0.53355706	-1.1086545	0.04106623	0.088679045	-0.37793612	0.43308675	0.62484217	1.3911786	0.01646555	0.91605484	-0.42181247	1.3164203	0.65712374	-0.3819172	-0.4945615	-0.002412221	-0.554276	0.76987946	-0.38562277	0.8292	0.10118084	0.6703695	0.15820506	-0.45885807	-0.18893805	-0.23345385	0.048726756	-0.74036
-0.03127955	-0.10824564	-0.9613818	0.011394468	0.8110231	1.0807304	0.25301903	-0.44331253	0.3580524	-0.019870393	-0.18327062	0.7526792	0.19539456	0.4703471	-0.73599863	0.23106383	0.29358697	0.24927104	-0.66886264	0.2711162	0.44815734	-0.7015906	-0.53617984	-1.0542864	0.044908598	0.1018091	-0.38597637	0.42640147	0.59286654	1.3736122	0.03856856	0.91136396	-0.400282	1.321804	0.628679	-0.33218122	-0.47134733	0.007281998	-0.57250655	0.7348402	-0.37404308	0.77317476	0.08594621	0.61365694	0.12191453	-0.45050013	-0.13624114	-0.24382077	0.036205743	-0.7376654
0.21659173	-0.4605283	-1.0417035	-0.31333867	0.91843855	1.2387456	0.10640142	-0.26915956	0.18758067	-0.15963082	-0.24133052	0.72702557	0.37504008	0.6912695	-1.086798	0.23699526	0.31934032	0.10455617	-0.4886018	-0.07974154	0.40288126	-0.80321133	-0.49709147	-1.0293788	0.03504704	0.14740613	-0.4588622	0.21884865	0.48736417	1.267534	-0.24375488	0.9259575	-0.37041214	1.171542	0.7424685	-0.39926618	-0.57622945	-0.20477517	-0.53466815	0.7415865	-0.38569552	1.106583	-0.025653396	0.7137178	0.26702693	-0.43229204	-0.30438018	-0.08355964	0.18807039	-0.7087468
0.07562916	-0.22684237	-0.93944925	-0.09270564	0.86392057	1.135324	0.25521594	-0.43483055	0.37910232	-0.052876018	-0.21244904	0.8000845	0.20208377	0.5438063	-0.86338025	0.19482157	0.35460088	0.20011178	-0.6389815	0.12386279	0.45163217	-0.6975729	-0.53521776	-1.070509	0.062196806	0.113426276	-0.37335932	0.46679544	0.58759105	1.3790363	-0.06653275	0.9205737	-0.41848913	1.3302134	0.66075987	-0.3996795	-0.514488	-0.059220873	-0.53073657	0.7959343	-0.38750625	0.91804856	0.083330914	0.6680789	0.17803778	-0.47899303	-0.21162853	-0.2148203	0.020519573	-0.75070596
0.020036286	-0.17714442	-0.9918221	-0.080043696	0.82906234	1.0964607	0.2263835	-0.4192334	0.28432977	-0.04905277	-0.19633503	0.7275364	0.23733877	0.4786867	-0.80569196	0.24513568	0.27582473	0.22645351	-0.631263	0.20032915	0.42304853	-0.73983943	-0.51621497	-1.0211864	0.03748142	0.11044906	-0.39073342	0.3901356	0.59981173	1.3158548	-0.014257642	0.8954003	-0.39695787	1.2674122	0.64508045	-0.3347404	-0.46656242	-0.022559335	-0.5712755	0.7251931	-0.36179498	0.8501561	0.037628185	0.623932	0.13077408	-0.4259085	-0.16256493	-0.20378119	0.048662845	-0.71908575
0.0964978	-0.2606892	-0.9871224	-0.13277277	0.8895784	1.1500447	0.20676821	-0.41541833	0.2962953	-0.085586846	-0.20509796	0.77501047	0.23863193	0.56850386	-0.9116763	0.22150858	0.32667166	0.18329874	-0.62143433	0.07786219	0.4290388	-0.7340398	-0.5180801	-1.0614026	0.048001558	0.12275094	-0.37270758	0.4267841	0.5670358	1.3283141	-0.096833594	0.905432	-0.43417233	1.2881162	0.6784632	-0.41822928	-0.5047443	-0.096664466	-0.5435171	0.8032545	-0.35277316	0.98532784	0.05001619	0.67711926	0.19057503	-0.43877214	-0.22125843	-0.17466012	0.028265368	-0.7535682
0.013111582	-0.0796299	-0.9284503	-0.002877771	0.83229727	1.0918008	0.27454185	-0.4583462	0.40915716	-0.018572114	-0.2093428	0.77313936	0.18399136	0.48677737	-0.7489247	0.19489221	0.34756732	0.2484337	-0.6629853	0.20861177	0.42993867	-0.69183135	-0.5451374	-1.087841	0.053849593	0.07153868	-0.37887633	0.46245202	0.6378575	1.3704551	0.075030886	0.916832	-0.41938105	1.3241765	0.62430936	-0.352878	-0.47752017	0.015249411	-0.5545873	0.7585351	-0.37969404	0.77206105	0.110482484	0.63207173	0.14200346	-0.47337383	-0.18017532	-0.2501289	0.04132395	-0.7467828
-0.058539048	-0.07537001	-0.98561573	0.051022783	0.799536	1.0673189	0.22953969	-0.46243978	0.323359	-0.01967793	-0.13356857	0.75304794	0.15171705	0.40033615	-0.7245531	0.23957247	0.26494697	0.2753306	-0.6729218	0.27009046	0.429628	-0.66279674	-0.5233193	-1.0233172	0.038395837	0.13111888	-0.3849998	0.46869087	0.57170904	1.3579019	0.08219717	0.89213145	-0.40458506	1.3207419	0.62671274	-0.2979563	-0.43612242	-0.004551282	-0.57761335	0.74640757	-0.3447264	0.7716702	0.0708563	0.5831047	0.116872385	-0.41250888	-0.10982896	-0.23316509	-0.012080926	-0.71115196
-0.021898607	-0.19514997	-0.9990768	-0.048838507	0.80316806	1.1138384	0.19582938	-0.45799825	0.24231361	-0.007982388	-0.12730306	0.7560538	0.17482589	0.37154353	-0.8202781	0.23718852	0.25071004	0.24212001	-0.5991869	0.2163983	0.41780302	-0.6362605	-0.51359725	-0.9535402	0.040408343	0.17235593	-0.3681445	0.45656344	0.51405615	1.2914288	-0.012969901	0.8673968	-0.40872967	1.2927592	0.6233476	-0.3028916	-0.44448918	-0.08525676	-0.5674072	0.7360644	-0.2924034	0.88077366	0.012763586	0.5498146	0.1375145	-0.37746173	-0.12055257	-0.1867385	-0.07221651	-0.7318475
-0.056416318	-0.13766831	-1.0110742	0.012581811	0.81668764	1.0869645	0.19878703	-0.44632852	0.2809328	-0.03291843	-0.122412734	0.7521343	0.17635667	0.43048525	-0.763319	0.24300961	0.24873117	0.25122905	-0.6406722	0.25882736	0.43455416	-0.67668545	-0.5315004	-1.0040022	0.039187863	0.14481609	-0.39348572	0.44347367	0.52529275	1.3360213	0.019671526	0.8853065	-0.40015417	1.3136532	0.6445712	-0.3025491	-0.43985283	-0.04444494	-0.57048464	0.73900265	-0.33829293	0.84867674	0.03785793	0.57987416	0.113744035	-0.3970046	-0.099092476	-0.2283907	-0.032199126	-0.71317726
-0.05274293	-0.061964646	-0.96051836	0.058957625	0.7879132	1.0848918	0.241276	-0.48849782	0.35209846	0.0296003	-0.1370467	0.8059845	0.11183144	0.30429345	-0.70842826	0.20273907	0.2672223	0.28816015	-0.66226405	0.29065415	0.44697064	-0.60891044	-0.53872454	-0.99546576	0.069300435	0.13025463	-0.36439857	0.53010017	0.5749754	1.3753772	0.09796864	0.892261	-0.42509615	1.3554028	0.6017993	-0.29136264	-0.44390512	-0.016782304	-0.5540954	0.7578472	-0.33103997	0.777883	0.0982491	0.55380046	0.11835145	-0.43074343	-0.11403152	-0.24796034	-0.0705151	-0.7382951
-0.01808946	-0.07317424	-0.9602845	-0.011666986	0.8250515	1.0679141	0.2726094	-0.43538386	0.3528405	-0.05422803	-0.21154357	0.7263974	0.21022257	0.5440695	-0.7100099	0.2403597	0.3120177	0.2322085	-0.6889432	0.2445361	0.4536399	-0.75011384	-0.53226507	-1.0955381	0.039399907	0.07736471	-0.37877005	0.4151303	0.64201903	1.393898	0.042616565	0.91907203	-0.40533376	1.3053066	0.6512763	-0.3482084	-0.48783615	0.039568968	-0.5848766	0.7433634	-0.40751553	0.78235793	0.08659455	0.6508404	0.12099026	-0.47076494	-0.16762395	-0.22572157	0.07850271	-0.7348024
0.051511347	-0.28859186	-1.0379193	-0.12141435	0.8520107	1.1345915	0.15800996	-0.3955746	0.21159223	-0.08922418	-0.17405029	0.7189971	0.25205842	0.5229163	-0.88941	0.2676374	0.25838086	0.18739876	-0.5937116	0.1601928	0.42117244	-0.72022444	-0.51359373	-1.0066237	0.038513154	0.15467362	-0.3952554	0.3676653	0.52812773	1.2953105	-0.1043529	0.8808676	-0.40448228	1.2495385	0.68486494	-0.329456	-0.48028216	-0.10358255	-0.5664009	0.7476504	-0.32969588	0.971786	0.001730834	0.6137909	0.16810316	-0.3822124	-0.16371432	-0.16603027	0.038094494	-0.73002267
-0.06536804	0.004816338	-0.95484227	0.06591527	0.8057494	1.0577202	0.300418	-0.49641484	0.40890038	-0.017868135	-0.16297643	0.7818686	0.1267496	0.41166225	-0.66611934	0.21748617	0.30669233	0.29589695	-0.7251612	0.2842701	0.46118742	-0.665694	-0.51429856	-1.0722928	0.05739844	0.10853014	-0.35225606	0.5270015	0.6238786	1.4150535	0.13461682	0.9103673	-0.4246161	1.3672314	0.62537134	-0.3408826	-0.4443245	0.049250506	-0.5753255	0.76676244	-0.38395005	0.7061913	0.13978285	0.62807477	0.10894657	-0.4625994	-0.13258338	-0.24972853	-0.034916192	-0.7370105
-0.05316973	-0.073385954	-0.98209	0.03120294	0.809112	1.0636971	0.24090324	-0.45382267	0.3214971	-0.02332706	-0.14116043	0.7337149	0.17454906	0.42350596	-0.73014474	0.23748866	0.2703908	0.26382118	-0.66230136	0.2781029	0.43446577	-0.68872166	-0.533418	-1.039826	0.038067214	0.11938568	-0.37977374	0.45855808	0.5859513	1.3560543	0.08166333	0.8787775	-0.40666467	1.3131661	0.6346606	-0.31409132	-0.43628412	-0.007756626	-0.58063155	0.7342726	-0.34375256	0.77452135	0.07194443	0.59104145	0.117652014	-0.3988074	-0.11446836	-0.23516099	-0.007997263	-0.7207838
0.050697207	-0.23444574	-0.9883344	-0.0896038	0.86049616	1.1148437	0.20995045	-0.4372494	0.28008783	-0.059237517	-0.17585415	0.7605908	0.21536097	0.4779851	-0.86029744	0.22925428	0.29153496	0.2260451	-0.6043043	0.16579083	0.414575	-0.6893505	-0.5312444	-1.0340474	0.04773532	0.13003783	-0.3775124	0.4311331	0.55448353	1.3096688	-0.055891655	0.8869157	-0.41984287	1.2874727	0.65287364	-0.36491585	-0.46905988	-0.07833845	-0.5593784	0.7614102	-0.3226441	0.92034185	0.03934821	0.6113579	0.15319993	-0.4066501	-0.17859273	-0.19043876	-0.008334082	-0.74394184
-0.034352593	-0.14066927	-1.0021956	-0.02433266	0.8041711	1.059818	0.20566961	-0.40057462	0.2478694	-0.07084795	-0.17295057	0.6876863	0.23868053	0.4457236	-0.75468445	0.2693497	0.22370982	0.25464648	-0.62009704	0.268894	0.41166717	-0.7596143	-0.5131955	-0.9980823	0.018534841	0.123840146	-0.39911726	0.3484202	0.5674193	1.3083321	-0.003429757	0.87494504	-0.37439173	1.247649	0.6373032	-0.29084903	-0.43734443	-0.004353425	-0.59807205	0.68714714	-0.3396889	0.7981888	0.021028701	0.59703994	0.09812597	-0.39300403	-0.09718233	-0.22152099	0.07253258	-0.6957403
0.035995975	-0.18494871	-0.9886245	-0.085383326	0.84196645	1.1056114	0.22969168	-0.43735597	0.29582602	-0.06471325	-0.18798862	0.7493676	0.22821626	0.49821508	-0.8115492	0.2282384	0.29264757	0.21813068	-0.6351752	0.18838592	0.43407512	-0.7170666	-0.5214747	-1.0401123	0.048602372	0.121449284	-0.3893091	0.41476896	0.5696774	1.3534154	-0.043588374	0.90094626	-0.40285084	1.2922574	0.6419403	-0.3511832	-0.4790125	-0.028234562	-0.5535274	0.745096	-0.35823143	0.8679693	0.046030503	0.6342159	0.143064	-0.44757128	-0.16844314	-0.21288863	0.038341645	-0.729038
-0.09518857	-0.0813625	-1.0153284	0.02579718	0.7837944	1.0317957	0.20216922	-0.42654982	0.2670619	-0.037502043	-0.14278972	0.6908107	0.19830577	0.4178956	-0.6975155	0.27454197	0.2303484	0.27192178	-0.6466364	0.32271618	0.42719182	-0.7250898	-0.4927407	-1.0031688	0.01993345	0.12119333	-0.40517166	0.3749438	0.5586723	1.3205265	0.046261024	0.8757249	-0.37255183	1.2777187	0.6266816	-0.2589313	-0.4197356	0.026773045	-0.5950135	0.6709846	-0.35061076	0.7234723	0.062077407	0.5782005	0.06747465	-0.38938868	-0.07235395	-0.24061759	0.053526107	-0.6690146
-0.08191855	-0.13106525	-1.0273614	0.052507073	0.77689356	1.0734674	0.17711228	-0.42438984	0.22799598	-0.035636522	-0.13324079	0.70162076	0.17931528	0.4135793	-0.7474969	0.28721052	0.22181411	0.24040218	-0.642987	0.31836325	0.43931174	-0.720692	-0.5361601	-1.0034654	0.010821389	0.15259957	-0.40829316	0.385406	0.530633	1.3547248	0.013865803	0.8847474	-0.38889474	1.3002676	0.64066756	-0.27081487	-0.44074017	-0.034766577	-0.614353	0.6926437	-0.33437508	0.834617	0.048898157	0.5570096	0.11449848	-0.37019253	-0.0617766	-0.24201973	0.031469736	-0.7074981
-0.24135196	-0.027694404	-1.4850535	-0.28452733	0.5745737	0.853855	-0.1323187	-0.035686605	-0.3230749	-0.13199545	-0.21266624	0.15238523	0.7214408	0.17330426	-0.47131726	0.67917323	-0.21087536	0.33619875	-0.57519287	0.513528	0.49210042	-1.1503384	-0.07052979	-0.6553688	-0.016029326	0.24761917	-0.60152906	-0.45819932	0.3319658	1.1661986	-0.11156681	0.8833684	-0.023255074	0.83170533	0.6116317	0.22275783	-0.54046893	0.21588199	-0.6912497	0.16206509	-0.43112808	0.6486212	-0.22480619	0.478805	-0.16072986	-0.32806766	-0.063406594	0.0269646	0.7247602	-0.4012425
-0.086810574	-0.110923365	-1.0720717	-0.03125242	0.7639184	1.0153366	0.1412119	-0.37402058	0.13418204	-0.068392865	-0.14486113	0.6085199	0.28063953	0.4034441	-0.7019678	0.33792907	0.15870038	0.25259987	-0.61043406	0.36590013	0.40627456	-0.7879215	-0.47878596	-0.9545403	-0.014179392	0.1400594	-0.4143561	0.26519442	0.53847617	1.2679064	0.009466318	0.8600452	-0.33325216	1.1943842	0.6494587	-0.2192015	-0.40357348	0.013678232	-0.63478374	0.60876155	-0.32656348	0.7558443	-0.023375694	0.53774446	0.047331113	-0.3326177	-0.046982475	-0.21287611	0.11032706	-0.65229416
-0.060912877	-0.14401293	-1.0508611	-0.05000484	0.7814801	1.0342737	0.13718913	-0.3664499	0.18025944	-0.08121627	-0.16954403	0.63522065	0.29177877	0.46738166	-0.73968786	0.29668534	0.19721666	0.22408812	-0.59808636	0.29282105	0.4016687	-0.79788244	-0.48649544	-0.98936015	-0.003951444	0.1377843	-0.44713312	0.24465379	0.554591	1.2703973	-0.017938755	0.8763397	-0.34355143	1.1785228	0.6444897	-0.23748031	-0.44523364	0.019288609	-0.61527455	0.6254282	-0.33990732	0.7815455	-0.01734728	0.5924537	0.07440625	-0.36601982	-0.09073409	-0.23273273	0.16169871	-0.6576787
-0.89677966	0.4672399	-2.258991	0.045988604	0.32401422	0.4025724	0.6579064	-0.24076037	0.12966377	-1.2310888	0.675859	-0.71012986	0.11781411	-0.146925	-0.17512102	0.9201497	-0.62426776	0.89905447	-0.993767	0.575872	0.31853682	-0.9177657	1.3458014	-1.7303681	-0.6601913	0.56836146	-0.60603803	-0.12081252	0.1725203	1.1126996	0.6042228	0.24563625	-0.36429438	0.6479169	0.4204845	0.04892412	0.21007787	0.84341115	-1.0185658	0.69886607	-0.6680957	0.32205194	-0.03626174	1.1506217	-0.7842985	0.45860168	0.46562022	0.9648668	-0.090523876	0.2603128
-0.039205834	-0.12672886	-1.0180395	-0.030215614	0.8141284	1.0705001	0.21211594	-0.45778602	0.27612898	-0.053225495	-0.12433311	0.73175406	0.18969087	0.4056039	-0.74781126	0.25928706	0.2370215	0.26474768	-0.63630056	0.2638574	0.4164411	-0.6790317	-0.4837436	-1.0106093	0.042058364	0.13916828	-0.38457084	0.42602122	0.549333	1.2986757	0.034651827	0.86569434	-0.39652255	1.2814516	0.6352419	-0.29888055	-0.42138943	-0.02860581	-0.5756543	0.7197901	-0.33101165	0.8074465	0.036412474	0.58341837	0.09975211	-0.3816706	-0.104945205	-0.20351484	-0.009402629	-0.7054801
-0.019051986	-0.19188848	-1.045772	-0.06606941	0.8172191	1.0845882	0.17472413	-0.409827	0.21888533	-0.08055036	-0.14341769	0.71244574	0.22991267	0.4576962	-0.7994601	0.27048057	0.21992157	0.230528	-0.6250379	0.22817402	0.43075553	-0.7313127	-0.48187652	-0.9819374	0.035624996	0.16232185	-0.40677813	0.35849932	0.52859575	1.3167505	-0.044783812	0.8823758	-0.38259295	1.2496113	0.65743154	-0.28418818	-0.45110926	-0.04085373	-0.5756104	0.7066548	-0.33942732	0.87890035	0.021917742	0.60636634	0.10695438	-0.39852482	-0.13369213	-0.18734348	0.026512597	-0.68008816
-0.047420025	-0.1402535	-1.0333594	-0.04711456	0.80821586	1.0456085	0.19104211	-0.41788188	0.21393037	-0.07298187	-0.1552408	0.6785554	0.2335824	0.46517494	-0.74163795	0.29005837	0.21993622	0.23667473	-0.631161	0.2841711	0.4151786	-0.7379401	-0.49372452	-0.9914671	0.013333837	0.119094364	-0.3958044	0.3452075	0.553357	1.3000563	-0.009289143	0.8688704	-0.3767969	1.2398579	0.64831156	-0.28850764	-0.4360643	0.012953827	-0.59968674	0.6767378	-0.32854557	0.77785885	0.002012998	0.5789056	0.08823415	-0.36577082	-0.1015506	-0.21238855	0.06188873	-0.694143
-0.04791461	-0.1548292	-1.060985	-0.05887276	0.7991569	1.0469326	0.16900176	-0.41579604	0.19999707	-0.06807505	-0.13210706	0.6951703	0.22356056	0.39734292	-0.7603368	0.2925662	0.19630061	0.26939955	-0.622918	0.2722087	0.41681612	-0.72553927	-0.4557599	-0.97133875	0.018131183	0.15444078	-0.39885536	0.3574624	0.506872	1.2992688	-0.013996401	0.8725774	-0.3747705	1.2440639	0.64065397	-0.2581683	-0.42151105	-0.015096864	-0.59152156	0.67871654	-0.3371581	0.8093941	0.003943723	0.5749868	0.073452845	-0.35629374	-0.0957238	-0.17440835	0.014412914	-0.6664374
-0.1429601	0.014905079	-1.0202284	0.08830762	0.7720371	1.0221381	0.2317829	-0.4580522	0.309972	-0.029163443	-0.10177993	0.6981288	0.15517256	0.34279767	-0.6273906	0.27275917	0.22534595	0.30926344	-0.6907197	0.36996526	0.42313015	-0.6741328	-0.46982485	-1.0294194	0.019022526	0.12859651	-0.38868055	0.42243785	0.5594688	1.3210173	0.15453099	0.87144125	-0.38055834	1.2916548	0.6137297	-0.2436239	-0.41211176	0.05286733	-0.602568	0.6961785	-0.35795045	0.7015624	0.077005364	0.55957764	0.053198535	-0.37916172	-0.059391677	-0.22498776	-0.02776688	-0.6778518
-0.37977445	0.05459027	-1.4746948	-0.13304937	0.5856173	0.79539114	-0.1272105	-0.08060928	-0.36160463	-0.17165273	-0.15741247	0.09360689	0.6620551	0.22622746	-0.384778	0.7342741	-0.21281171	0.35262442	-0.63070023	0.6837352	0.4916017	-1.2053974	-0.12928848	-0.7092054	-0.095344886	0.23792431	-0.5828293	-0.43419194	0.37203085	1.1494186	-0.048288215	0.8366797	-0.036437117	0.86149335	0.6386645	0.18791047	-0.44616255	0.24567875	-0.7829844	0.16697012	-0.4103667	0.5961812	-0.27530825	0.4499862	-0.1785058	-0.21662118	0.090793796	-0.028793043	0.6980501	-0.40471804
0.013874663	-0.10641718	-0.9580203	-0.010553784	0.8430904	1.0962381	0.26712504	-0.4882917	0.36204928	-0.009500675	-0.18094818	0.7919823	0.14889959	0.43656078	-0.76793534	0.21680628	0.31883585	0.263023	-0.6742489	0.21178998	0.45353764	-0.64825946	-0.5418774	-1.0392249	0.07335767	0.11367482	-0.35001236	0.52028495	0.59428227	1.379092	0.058132418	0.90807414	-0.43099165	1.348675	0.62777126	-0.37600166	-0.467512	-0.023497304	-0.5459106	0.7895416	-0.35005227	0.8182774	0.0997543	0.6118442	0.14253925	-0.44414836	-0.16646306	-0.22892895	-0.04707789	-0.75505316
0.042679206	-0.13662425	-0.96420074	-0.061230194	0.8542515	1.0935355	0.24489248	-0.4417665	0.32581246	-0.028579839	-0.18288842	0.7664639	0.19600543	0.47605193	-0.8052001	0.20717846	0.3122841	0.23529926	-0.624187	0.17883302	0.41492394	-0.68969613	-0.5488099	-1.0461507	0.05396083	0.096140444	-0.36323506	0.44292477	0.58176756	1.3233285	0.028617032	0.8903018	-0.4195922	1.2897542	0.6415732	-0.37435842	-0.45557177	-0.038517453	-0.5573611	0.76311576	-0.33043057	0.8128313	0.068144515	0.6229914	0.14659005	-0.4262847	-0.160525	-0.21851715	-0.019456	-0.7411783
0.060464486	-0.22612427	-0.96775544	-0.06914463	0.8699965	1.1450253	0.22651091	-0.4411134	0.3353025	-0.061206102	-0.18056199	0.7979592	0.18583341	0.54046124	-0.89318496	0.20329407	0.3289309	0.20955229	-0.637908	0.13804573	0.45336697	-0.6922214	-0.5383185	-1.0661635	0.049736947	0.14148937	-0.37154227	0.47648102	0.5565995	1.3906796	-0.056830294	0.91167665	-0.43644154	1.3354834	0.6799611	-0.4091863	-0.49205396	-0.095552005	-0.5533913	0.81485736	-0.37277478	0.95683694	0.07619095	0.6536865	0.18424787	-0.44572076	-0.18075788	-0.19939587	-0.01596478	-0.74309087
-0.88171405	0.4647941	-2.2160437	0.060339704	0.37058496	0.3955804	0.6408565	-0.25960755	0.14691055	-1.2215719	0.6410211	-0.69241995	0.11929524	-0.103126734	-0.18128745	0.9077697	-0.5793472	0.8726424	-0.98025703	0.5928354	0.29346085	-0.9252937	1.2453748	-1.7387748	-0.6550855	0.5187475	-0.5909011	-0.12357041	0.22387022	1.1369333	0.60105336	0.27623695	-0.3708003	0.65680116	0.44060206	0.020308033	0.21614574	0.83086175	-1.0218526	0.6738378	-0.66311526	0.3184656	-0.028481994	1.1398073	-0.74012184	0.4427458	0.4683888	0.87976336	-0.06571273	0.22787851
-0.055296466	-0.100138694	-1.0120274	0.002014251	0.815794	1.0645076	0.20853643	-0.46181637	0.25994503	0.01336287	-0.09421203	0.7452451	0.16430715	0.37134907	-0.73953	0.2395536	0.22473627	0.279625	-0.6226166	0.28109616	0.40583074	-0.642972	-0.51803297	-0.9722381	0.04172091	0.14649309	-0.37569046	0.45478344	0.52178264	1.3023875	0.07613409	0.86762124	-0.39970362	1.2774813	0.61799824	-0.30130738	-0.40563667	-0.0315999	-0.5809972	0.7056923	-0.2831608	0.76270175	0.05463214	0.5421869	0.1033463	-0.35664997	-0.07689855	-0.22940557	-0.061016228	-0.7069843
-0.07546574	-0.10167446	-1.008897	0.032061085	0.7978285	1.0439103	0.20231082	-0.43273827	0.24951188	-0.02802737	-0.14450172	0.7041719	0.19186348	0.41649145	-0.7281606	0.2754725	0.22844274	0.26608014	-0.6554315	0.32364315	0.4282047	-0.70882666	-0.51702094	-1.0219531	0.0100851	0.13215683	-0.38419238	0.4125599	0.574172	1.318339	0.0551421	0.8637974	-0.3996874	1.2868898	0.63693976	-0.3119575	-0.42066282	0.002031023	-0.602156	0.69824785	-0.32844192	0.78309846	0.03729714	0.5613162	0.09385645	-0.36862564	-0.063784085	-0.23593852	0.006611389	-0.71645826
-0.008093169	-0.1273309	-0.9703796	-0.0384941	0.81992614	1.0672772	0.23109874	-0.42115456	0.29768115	-0.039339844	-0.22387505	0.70735747	0.25311694	0.50182945	-0.7598357	0.24751362	0.2946306	0.2281639	-0.65141463	0.24230725	0.4258793	-0.75497454	-0.53679	-1.0513351	0.036189526	0.0938371	-0.3878725	0.38140407	0.61604804	1.3524249	-0.002887194	0.90408677	-0.38910645	1.2797498	0.63724655	-0.3277099	-0.48636115	0.014460931	-0.577476	0.71564627	-0.36875778	0.8019786	0.04955485	0.62352395	0.1174812	-0.44198197	-0.15778068	-0.23347172	0.09632387	-0.7252106
0.11916652	-0.28096655	-0.9606199	-0.13176025	0.8896323	1.1490709	0.21631157	-0.42626014	0.2779162	-0.050508976	-0.2009993	0.7856571	0.22817121	0.5597762	-0.9226485	0.20424762	0.32431325	0.19107257	-0.57403576	0.09479509	0.40939242	-0.7098273	-0.57807523	-1.0463458	0.0504321	0.12492826	-0.3716299	0.4328751	0.5712677	1.3222138	-0.0921607	0.8920554	-0.43341726	1.2782764	0.6701808	-0.41650224	-0.4898982	-0.12932728	-0.5407392	0.7872548	-0.33019987	0.97981566	0.029668655	0.6286093	0.19869788	-0.41151947	-0.20787863	-0.2009854	-0.004591044	-0.7804269
0.005541904	-0.12466952	-0.9568371	-0.012942835	0.82564664	1.0905389	0.25061524	-0.44930574	0.35969242	-0.028190203	-0.20395054	0.7624156	0.19121853	0.52009064	-0.791531	0.21947779	0.32422253	0.21756665	-0.657931	0.21278298	0.46235114	-0.71750295	-0.5602316	-1.0697393	0.04160905	0.095076375	-0.378794	0.44515127	0.6064222	1.4185687	0.022551183	0.9189739	-0.4190131	1.3124448	0.6529103	-0.3521594	-0.49868917	-0.017566582	-0.57686245	0.7513311	-0.38437438	0.83549905	0.09837015	0.62800467	0.15293865	-0.4499305	-0.17394109	-0.23728539	0.044915143	-0.73929524
-0.05395645	-0.06859356	-1.0105499	-0.00110238	0.8081074	1.0360386	0.20427537	-0.42267293	0.2570228	-0.054290086	-0.1670315	0.69152486	0.21830422	0.45638412	-0.7112332	0.26525474	0.23201717	0.26286495	-0.6308738	0.30378544	0.40353087	-0.7396346	-0.50824213	-1.0136362	0.008665221	0.109415226	-0.3868473	0.3549742	0.588277	1.2918457	0.06240434	0.8633516	-0.3800434	1.2381219	0.6316437	-0.29921964	-0.4255578	0.023222873	-0.60493016	0.68524027	-0.32849258	0.7442125	0.030292865	0.5862428	0.081871614	-0.36771476	-0.095858686	-0.23325068	0.050051954	-0.68956804
-0.01917092	-0.017347716	-0.9045913	0.040180266	0.8187051	1.0629971	0.28255397	-0.4663327	0.3993479	0.008944877	-0.20323731	0.77476496	0.15437387	0.42663556	-0.6815698	0.2014243	0.33323044	0.2744061	-0.6739007	0.2610845	0.4374072	-0.6783235	-0.577683	-1.0773704	0.041602723	0.052797377	-0.36151558	0.46509063	0.6484786	1.3946527	0.13257235	0.91275406	-0.4145953	1.3302253	0.61249906	-0.3486712	-0.4473644	0.03974592	-0.57020414	0.7590662	-0.36448336	0.69472665	0.13557106	0.60643363	0.12145579	-0.47046256	-0.1409438	-0.27170736	0.010908037	-0.741203
0.029648995	-0.18670863	-0.9517039	-0.030863881	0.85363936	1.1148424	0.23423174	-0.45796967	0.2874462	-0.005129866	-0.17204528	0.78409773	0.16913278	0.48799595	-0.8216548	0.2256362	0.31405473	0.22280923	-0.6279156	0.18680806	0.435071	-0.6705668	-0.58026284	-1.0487406	0.046934128	0.12608638	-0.3598283	0.48945802	0.58379644	1.3577911	-0.016516302	0.88994575	-0.44137692	1.3308796	0.65182865	-0.3992988	-0.46255183	-0.07967695	-0.56207234	0.7854257	-0.33585003	0.8905653	0.041513484	0.60739756	0.16221282	-0.4067839	-0.14954706	-0.22067988	-0.040534187	-0.7696721
0.06253412	-0.20378767	-0.9487889	-0.07316396	0.84849155	1.1160587	0.23397866	-0.43400666	0.31280118	-0.021017097	-0.2075945	0.7784184	0.22513238	0.50925434	-0.8359748	0.19695115	0.3224041	0.22666764	-0.6000527	0.1589377	0.42362586	-0.7071678	-0.5656352	-1.0303797	0.054122694	0.09409467	-0.37762797	0.433347	0.5774571	1.3430933	-0.050935585	0.8987223	-0.40611282	1.2802156	0.6476884	-0.3679429	-0.48606223	-0.057487853	-0.5444516	0.75647765	-0.34248406	0.8791293	0.06241038	0.6238226	0.1606005	-0.44566298	-0.18736744	-0.22815494	0.013391558	-0.7397587
0.038920663	-0.26942948	-1.0345852	-0.11574349	0.8493171	1.1040967	0.17268008	-0.37855363	0.23366663	-0.10524815	-0.19757871	0.6949873	0.27896288	0.5671083	-0.88014436	0.27305204	0.26989982	0.19159833	-0.5864416	0.16206577	0.41803908	-0.7796071	-0.501961	-1.0515103	0.010223443	0.13200694	-0.41790083	0.31331566	0.55300903	1.3128232	-0.10737887	0.89327794	-0.39113438	1.2404331	0.6867783	-0.3483085	-0.49778348	-0.073830895	-0.59463	0.7091745	-0.37335414	0.9217198	0.006656565	0.6363988	0.16508803	-0.38882208	-0.15616962	-0.19265684	0.10677976	-0.7052345
-0.035394974	-0.21182632	-1.051954	-0.0614386	0.8216647	1.0960555	0.17032123	-0.41281033	0.22692642	-0.07901727	-0.14310923	0.71702075	0.20875329	0.45400113	-0.81032926	0.28147554	0.23476657	0.22909336	-0.63097334	0.23946851	0.43775022	-0.7182555	-0.4871596	-1.0152825	0.028324122	0.16188158	-0.39242607	0.39446557	0.5155809	1.3382463	-0.05031742	0.8819346	-0.40766537	1.2729673	0.66214114	-0.32246464	-0.44922823	-0.054455407	-0.59008265	0.73802817	-0.3479221	0.8987074	0.019498289	0.5954546	0.12671766	-0.37439615	-0.10261668	-0.18370157	0.01743285	-0.7021583
-0.10492526	0.000616878	-0.9919675	0.08221634	0.7721346	1.0400406	0.24826701	-0.46199432	0.3296461	0.022083558	-0.10943263	0.7401538	0.12156132	0.33995765	-0.6451604	0.25418288	0.25013015	0.30252403	-0.6801082	0.3454814	0.4539473	-0.6486603	-0.5211543	-1.0347111	0.028832393	0.10676674	-0.37776428	0.4674861	0.58364177	1.3761982	0.16381375	0.8894566	-0.39607945	1.3297273	0.6245317	-0.25586468	-0.42082727	0.040130146	-0.6017111	0.70712936	-0.35484323	0.6809685	0.1164283	0.5573365	0.09557896	-0.40311906	-0.07857232	-0.2534263	-0.026461821	-0.7038748
-0.08304845	0.004787742	-0.973636	0.07886104	0.7833049	1.0534884	0.25853705	-0.48927853	0.3694495	0.027999647	-0.13018733	0.7819005	0.11409509	0.33481482	-0.6400779	0.22211316	0.2602952	0.3161654	-0.6906376	0.33754465	0.44649327	-0.6191626	-0.51299083	-1.0290089	0.054358646	0.12177413	-0.3601483	0.5207927	0.5893467	1.3716916	0.17608757	0.885502	-0.42506668	1.3499589	0.61220187	-0.30769148	-0.42664027	0.0203015	-0.5678505	0.75158703	-0.34675992	0.6981637	0.12478185	0.57423455	0.087978885	-0.41768745	-0.09167281	-0.2433047	-0.06918634	-0.7337949
-0.16428798	0.04102861	-0.9964211	0.12375139	0.779589	1.0143186	0.24655017	-0.47090822	0.3550073	-0.004672609	-0.10827016	0.71561456	0.12167153	0.36033094	-0.6196183	0.25781024	0.24810433	0.3090759	-0.7243322	0.37826717	0.4471718	-0.66334045	-0.48771536	-1.0558817	0.014852623	0.116702385	-0.37901628	0.45733625	0.5855721	1.3894339	0.18298501	0.88373774	-0.40940964	1.3209726	0.6210504	-0.28130955	-0.4026216	0.06613491	-0.6208819	0.7212918	-0.3730625	0.6639745	0.123304814	0.5772331	0.078073464	-0.3918972	-0.04292483	-0.24603145	-0.009490315	-0.6927662
0.109182954	-0.22675407	-0.9412507	-0.103747204	0.8988863	1.1655265	0.2539406	-0.43242186	0.37195098	-0.07368461	-0.22116712	0.79837084	0.218105	0.59763885	-0.8898929	0.19172394	0.37123233	0.18200439	-0.6203722	0.07980037	0.42908487	-0.7092564	-0.5686113	-1.1135211	0.056079626	0.09223667	-0.36979666	0.4513108	0.6202587	1.3525298	-0.06485849	0.90805703	-0.44216618	1.3163714	0.6826221	-0.45849854	-0.5188652	-0.08762651	-0.53647566	0.82431185	-0.38334674	0.9491319	0.07587047	0.67913824	0.21942852	-0.46846363	-0.24279578	-0.19032836	0.021078493	-0.77527434
-0.03548692	-0.08662334	-0.9684755	0.004242511	0.8437097	1.0674039	0.26174363	-0.4560725	0.35139126	-0.03341701	-0.16529106	0.7458306	0.17697667	0.47025564	-0.7543577	0.22925822	0.29477325	0.25931746	-0.67325926	0.23951791	0.43724164	-0.70806444	-0.5337856	-1.0727379	0.03772983	0.09629556	-0.36463553	0.46563485	0.61302966	1.3723985	0.06732447	0.8945918	-0.42885867	1.3303436	0.6322451	-0.37905866	-0.4474675	0.012800226	-0.5854222	0.76810217	-0.36711064	0.75080806	0.077451766	0.6227889	0.120837316	-0.42517203	-0.123987906	-0.23847419	-0.00517049	-0.7330908
-0.045081288	-0.06901413	-0.9805743	0.021063	0.81413907	1.0626405	0.2582663	-0.47661036	0.3462428	-0.003476888	-0.13853869	0.7657545	0.15557383	0.4029031	-0.7239015	0.23864979	0.2683325	0.28646916	-0.6740031	0.2521976	0.44109714	-0.64996153	-0.51699984	-1.0182159	0.052048698	0.13269942	-0.3617681	0.48712564	0.5778489	1.3698207	0.09218692	0.88871163	-0.4210383	1.3250788	0.6154503	-0.3364917	-0.4456851	0.011340002	-0.56944734	0.7571535	-0.33911526	0.7751022	0.08980414	0.58653194	0.10296036	-0.41603932	-0.12099505	-0.2249024	-0.051358785	-0.7312937
-0.21051581	-0.121708125	-1.5009936	-0.31519443	0.61004883	0.861355	-0.17794305	0.038852204	-0.39545885	-0.17526521	-0.23637824	0.1102739	0.7803535	0.298782	-0.5311915	0.7145579	-0.21884578	0.28941482	-0.5361149	0.5177801	0.4890098	-1.2056402	-0.087531194	-0.6623722	-0.06717764	0.24080707	-0.6153702	-0.53626126	0.32500628	1.1226462	-0.14788821	0.8569788	0.007266364	0.80848116	0.6453063	0.18774831	-0.5490711	0.20287992	-0.72943336	0.12935579	-0.41111973	0.6860048	-0.27563044	0.49433774	-0.16464399	-0.26351225	-0.036090545	0.01847815	0.75976807	-0.40741616
0.029454095	-0.2370314	-1.0175644	-0.08478336	0.825493	1.1187874	0.18587153	-0.40992814	0.25690997	-0.07164123	-0.18666483	0.73701346	0.23803544	0.50234467	-0.85962373	0.23902872	0.2687916	0.20990796	-0.61520326	0.17732261	0.44100466	-0.739069	-0.5030467	-1.0079341	0.04374528	0.1422206	-0.39834768	0.3907183	0.5403969	1.3537487	-0.068121135	0.9019669	-0.391879	1.2590863	0.6690883	-0.30771154	-0.48338467	-0.0837146	-0.5659872	0.72991323	-0.35760686	0.9289934	0.048692044	0.6119335	0.15613638	-0.42124474	-0.15388048	-0.18314594	0.044087294	-0.7116473
0.027585117	-0.13414262	-0.93824244	-0.012686188	0.8553077	1.1184125	0.27272594	-0.47003877	0.39637387	-0.030395105	-0.20363918	0.7891538	0.17081606	0.532335	-0.8068261	0.20237148	0.36116385	0.22783147	-0.6786314	0.17455262	0.45916504	-0.69418764	-0.5584761	-1.1058192	0.06219949	0.098240964	-0.36204866	0.48838258	0.62237394	1.4135766	0.017372273	0.922848	-0.45024103	1.343889	0.6563885	-0.39689422	-0.49994478	-0.020903936	-0.55094695	0.8198751	-0.39709207	0.88429904	0.10105047	0.64512247	0.16734418	-0.47387826	-0.19506794	-0.23248559	0.001544629	-0.76788926
-0.035234086	-0.031980693	-0.97565496	0.023672558	0.81454086	1.0578464	0.25047797	-0.4543255	0.33876252	-0.00930037	-0.17167634	0.72947836	0.18039441	0.4233225	-0.70296574	0.23823923	0.29035157	0.26736498	-0.65720224	0.266975	0.42896378	-0.6880387	-0.53214633	-1.0465927	0.0366776	0.08800583	-0.3751576	0.43425703	0.6026274	1.3561902	0.10400901	0.89808863	-0.41119185	1.3054845	0.6162447	-0.32453057	-0.44425446	0.021305406	-0.58086205	0.7358259	-0.35429808	0.74106336	0.10124908	0.60135674	0.117828116	-0.43452954	-0.12710789	-0.24253061	0.025410399	-0.7236551
-0.066665605	-0.073052704	-0.9890601	0.029386878	0.78865814	1.0652019	0.22521475	-0.45062864	0.3216533	-0.014740206	-0.16554894	0.7485946	0.17860599	0.4319703	-0.6904674	0.2457552	0.25819406	0.2689732	-0.68341285	0.31289285	0.4628048	-0.69486934	-0.5121149	-1.0228589	0.050357506	0.11539964	-0.39077082	0.4346956	0.5748616	1.3957101	0.06908237	0.9075551	-0.39602587	1.3127826	0.6376514	-0.27592874	-0.45560747	0.014999667	-0.5753184	0.72260046	-0.37079808	0.77062243	0.09525445	0.5866157	0.11114052	-0.45083827	-0.12183457	-0.24076295	0.022070136	-0.7124249
0.01166953	-0.20949313	-1.0032974	-0.06641781	0.83884215	1.1102241	0.21711855	-0.41402042	0.2800916	-0.0732164	-0.1801007	0.73384	0.22933476	0.525148	-0.82611346	0.24809757	0.28743806	0.21127646	-0.6426649	0.18058787	0.43910396	-0.72972083	-0.4972997	-1.0630276	0.031051861	0.14627537	-0.39819446	0.39467645	0.5640108	1.3461541	-0.05330961	0.8958255	-0.411126	1.280985	0.6635165	-0.3442198	-0.4834205	-0.04099407	-0.56921697	0.74559987	-0.37867826	0.9213713	0.04019862	0.64171183	0.14754343	-0.4270793	-0.15510626	-0.19338329	0.053542275	-0.71665454
0.16376254	-0.38661143	-0.92792773	-0.15769072	0.9467179	1.247244	0.20676814	-0.44027442	0.3360146	-0.069851965	-0.21229638	0.86070436	0.18454216	0.63045746	-1.0748575	0.16459683	0.4002598	0.12809093	-0.58364904	-0.024993517	0.44083992	-0.6691712	-0.6091299	-1.0965517	0.07016585	0.14657864	-0.36271954	0.53025615	0.54674286	1.3523299	-0.16873726	0.9091523	-0.4977706	1.3519297	0.7266632	-0.5192823	-0.53933	-0.2301334	-0.5094844	0.91788447	-0.34664387	1.1603711	0.053029384	0.68688726	0.30351746	-0.45051205	-0.2627899	-0.16940275	-0.07142786	-0.83312494
0.022373406	-0.17535672	-0.975482	-0.0552471	0.8328568	1.0951397	0.2073006	-0.429626	0.29686508	-0.042061247	-0.19010559	0.75020766	0.22046389	0.48585266	-0.8105263	0.23252039	0.29808232	0.23256238	-0.63541627	0.19055405	0.4436397	-0.71634334	-0.54300225	-1.0476949	0.04049383	0.11542793	-0.3861283	0.4156552	0.5656864	1.3482617	-0.008426574	0.9023316	-0.40116814	1.2987965	0.65433824	-0.3401785	-0.47675514	-0.045785032	-0.5700399	0.7418744	-0.3526626	0.8645144	0.065334216	0.62518865	0.14543004	-0.43083954	-0.15757212	-0.23208325	0.029277492	-0.73771596
-0.023559438	-0.18130371	-1.0403346	-0.05927623	0.8160716	1.0749816	0.18213712	-0.4088888	0.23920116	-0.06553953	-0.13694684	0.7021393	0.23866263	0.46162492	-0.7831126	0.25452152	0.23252407	0.23530166	-0.60541034	0.24527101	0.41386318	-0.724132	-0.48168868	-0.9914105	0.02560957	0.13870324	-0.39296296	0.3572145	0.53181624	1.2903033	-0.012029079	0.87221384	-0.393351	1.2371172	0.6506347	-0.2847551	-0.43995872	-0.039363407	-0.58290595	0.703312	-0.3251673	0.8464364	0.017091092	0.58617103	0.107128605	-0.3768434	-0.119409375	-0.18710798	0.03931177	-0.6884655
0.02315241	-0.24263144	-1.0113767	-0.072746515	0.8447856	1.105513	0.18477507	-0.40093726	0.22135335	-0.08133017	-0.15583438	0.72304064	0.22824298	0.48983797	-0.8593413	0.2569766	0.26939413	0.21466148	-0.5874529	0.1996382	0.41345447	-0.73401505	-0.5428228	-1.0145768	0.02772315	0.14445971	-0.39061153	0.39219934	0.5389197	1.3007194	-0.07695852	0.87063164	-0.41279703	1.2598808	0.66439074	-0.34637415	-0.44683555	-0.10403081	-0.5811003	0.73031324	-0.31863764	0.9114386	0.000803512	0.59282416	0.15052383	-0.35539427	-0.12944156	-0.19520582	0.010824624	-0.7281054
-0.022776412	-0.16004291	-1.028459	-0.06951317	0.802714	1.0615952	0.17860922	-0.40920684	0.2126889	-0.05490362	-0.16933712	0.6758988	0.25617748	0.4529869	-0.7670772	0.2802252	0.22306898	0.24625929	-0.60991454	0.25848955	0.4052532	-0.7365024	-0.5019248	-0.9843843	0.023377018	0.11662859	-0.4049992	0.31505987	0.5397258	1.2672663	-0.017818462	0.8725401	-0.36424577	1.2263951	0.6409204	-0.26469272	-0.4504745	-0.019017449	-0.5853071	0.6643441	-0.31455007	0.81675315	0.002761763	0.57873917	0.08750339	-0.3742027	-0.11831349	-0.21763709	0.05210314	-0.69094634
0.011428131	-0.1837388	-1.0064485	-0.07941571	0.8247832	1.0788604	0.19130312	-0.39649808	0.25816992	-0.08079022	-0.18653983	0.7061505	0.24930839	0.5130022	-0.8015109	0.26009834	0.26928014	0.22063242	-0.6122987	0.20151772	0.41472173	-0.75886303	-0.5092042	-1.0345122	0.022437798	0.11765485	-0.40589786	0.3392207	0.5720116	1.2945698	-0.039473537	0.8904742	-0.38387164	1.2509779	0.6566331	-0.31333974	-0.46904206	-0.025945416	-0.5785986	0.70946646	-0.3537405	0.84409136	0.038116094	0.62928545	0.117039904	-0.4145106	-0.15672094	-0.21038857	0.09916856	-0.70366156
-0.100996494	-0.08426604	-1.0322574	0.03342461	0.79386914	1.0340852	0.19547383	-0.45542514	0.2288293	-0.02365511	-0.10128821	0.7018435	0.16293316	0.36362228	-0.7105567	0.28131956	0.20637572	0.284598	-0.65858865	0.34195662	0.4167515	-0.6738701	-0.4859013	-0.98556936	0.014059769	0.149186	-0.39547634	0.41421646	0.5392194	1.307278	0.07897143	0.8570176	-0.39663228	1.2839876	0.62842816	-0.28002802	-0.40711516	-0.006323597	-0.6109054	0.7003522	-0.3240774	0.77408284	0.03511673	0.53987277	0.08036825	-0.33984607	-0.047132872	-0.23114613	-0.009908732	-0.6924473
-0.081307516	-0.06740475	-1.0333415	0.001953573	0.80417913	1.037159	0.21695533	-0.4388869	0.28463835	-0.0472435	-0.12798811	0.68572766	0.18954937	0.38917756	-0.6936955	0.27481896	0.21948022	0.28623393	-0.6678809	0.31159446	0.41107142	-0.69563717	-0.47935802	-1.017973	0.019317837	0.1258841	-0.39619184	0.38688353	0.57028055	1.2901047	0.0878671	0.8678123	-0.38871774	1.2628282	0.63924634	-0.27944383	-0.41003755	0.021071145	-0.59965783	0.69732165	-0.32963142	0.7363697	0.042543825	0.58044136	0.07628204	-0.3770204	-0.08087874	-0.206168	0.017206717	-0.6820755
-0.16517265	0.08244713	-1.0329502	0.12273507	0.73292625	0.9888102	0.2009064	-0.4532509	0.264997	0.02395109	-0.06840398	0.6891161	0.13656746	0.25406373	-0.56915885	0.2815011	0.17101434	0.3379281	-0.65858793	0.41813803	0.4016	-0.6441555	-0.4800927	-0.95423836	0.009400087	0.1339483	-0.40301436	0.40074205	0.5334023	1.2878911	0.23835169	0.8520708	-0.3558433	1.2622668	0.5892728	-0.17218484	-0.35925537	0.06524477	-0.6302689	0.6313746	-0.305961	0.619381	0.08598125	0.50912	0.028256033	-0.33822548	0.000614205	-0.25477922	-0.014896538	-0.6399796
-0.1259145	-0.017872706	-1.0291947	0.062673844	0.771898	1.032102	0.20021904	-0.46226174	0.2804611	-0.000757806	-0.08868759	0.7238709	0.14281885	0.31266084	-0.66072863	0.25850105	0.20013675	0.29821998	-0.66280943	0.35570794	0.4358858	-0.64113355	-0.4711187	-0.9838349	0.024951192	0.15525816	-0.39818233	0.42990607	0.5113274	1.3350102	0.13028097	0.87399036	-0.38415343	1.3078616	0.6136027	-0.22381116	-0.40240207	0.019991854	-0.59693354	0.6823797	-0.3316829	0.70702815	0.08055177	0.530113	0.07099773	-0.37970075	-0.04817628	-0.23127899	-0.024749931	-0.6729072
-0.39661252	0.13841893	-1.4629481	-0.089447424	0.55267406	0.7964575	-0.08977359	-0.12133422	-0.27198672	-0.15398315	-0.15053535	0.1177867	0.59748995	0.12358837	-0.34918308	0.7020611	-0.17354627	0.38993555	-0.6928252	0.68487585	0.5452467	-1.1764953	-0.116515204	-0.7088512	-0.055559326	0.24792585	-0.5656878	-0.36957145	0.37634155	1.2501667	-0.009014395	0.8781756	-0.07432287	0.91392225	0.6191274	0.21285227	-0.47958148	0.26923794	-0.77190197	0.20237163	-0.47394246	0.5664938	-0.20612088	0.44391727	-0.15931055	-0.28564382	0.060960896	-0.043024827	0.66902983	-0.42050505
0.034690842	-0.06177695	-0.8349179	0.040756278	0.85981953	1.12104	0.35580984	-0.49906185	0.55019414	0.009680659	-0.2635371	0.8522477	0.12672615	0.56203187	-0.74974275	0.12975228	0.46293664	0.24995378	-0.7478545	0.18453781	0.49262953	-0.6644249	-0.63583326	-1.192625	0.0776606	0.010617526	-0.34254885	0.5856658	0.7258698	1.516763	0.08407444	0.9696866	-0.4710561	1.4351014	0.6350901	-0.44601926	-0.52798843	0.021795848	-0.53624785	0.8669282	-0.4624319	0.82041705	0.214102	0.6988192	0.19934425	-0.57618773	-0.24761432	-0.271447	0.005480234	-0.8113992
0.045228682	0.000357746	-0.8483169	0.036404748	0.851465	1.1052167	0.36668622	-0.5174302	0.5450237	0.0612586	-0.2637274	0.84738624	0.12814906	0.47744358	-0.7028115	0.12885244	0.44207197	0.28450662	-0.7321445	0.17870079	0.46866414	-0.63695014	-0.6228825	-1.1387475	0.08670307	0.016899256	-0.32554197	0.60771775	0.7213344	1.4788963	0.17711121	0.9453714	-0.45929226	1.4170798	0.6026145	-0.44147646	-0.5069538	0.045495488	-0.5243672	0.8409047	-0.40624517	0.7289022	0.2117021	0.6701882	0.16984445	-0.5579051	-0.23806939	-0.2711082	-0.03354978	-0.8152505
-0.12126131	0.053478792	-0.9269668	0.13287498	0.77139604	1.0445704	0.31433383	-0.5146404	0.4419263	0.059116848	-0.14963637	0.7834028	0.08339265	0.34160006	-0.6262105	0.20657633	0.3034049	0.31134483	-0.7419254	0.3435696	0.47320652	-0.59905845	-0.5616362	-1.0560302	0.05993639	0.08980978	-0.33707964	0.5463172	0.6575428	1.4386178	0.2228595	0.90719235	-0.43400666	1.3848368	0.60472405	-0.29938397	-0.43504018	0.05601234	-0.580375	0.77513885	-0.3799707	0.69852585	0.16654432	0.579134	0.11723791	-0.47441083	-0.096859016	-0.27070427	-0.06001797	-0.7546153
0.099202536	-0.21759723	-0.92921466	-0.10822612	0.87277234	1.1251293	0.25117666	-0.41793466	0.35148025	-0.050668187	-0.27013713	0.76018625	0.2608215	0.6041256	-0.8562734	0.20293027	0.36871123	0.1997501	-0.6284102	0.13442433	0.4311595	-0.7584975	-0.5742542	-1.0941567	0.041627377	0.059541684	-0.3687201	0.4063121	0.64625573	1.3568528	-0.046603963	0.91363317	-0.42490906	1.2940354	0.6685319	-0.43054765	-0.51154673	-0.043372743	-0.5540507	0.78649074	-0.36555186	0.8948413	0.068896696	0.6739584	0.17309314	-0.46311778	-0.22017077	-0.23474419	0.077772126	-0.7839583
0.011383636	-0.044109046	-0.94267255	-0.019777372	0.8177865	1.0661794	0.26667973	-0.45111144	0.38098037	0.020382203	-0.2397195	0.76130027	0.21434055	0.4545277	-0.6885661	0.201861	0.31038272	0.26517737	-0.6755285	0.23437098	0.43372414	-0.7029459	-0.55767	-1.0267428	0.050512522	0.05876266	-0.36688486	0.42675406	0.6479576	1.3722564	0.09483313	0.9266131	-0.4010178	1.2998182	0.60406834	-0.3209966	-0.48917857	0.05043102	-0.55764854	0.7277116	-0.35778806	0.7174323	0.116300344	0.6193244	0.12158583	-0.48621765	-0.18137759	-0.26621947	0.049007583	-0.73357654
-0.032782197	-0.09095824	-0.9883719	0.006535095	0.81686383	1.0609952	0.21104708	-0.46026278	0.2622472	0.003758438	-0.14378896	0.74210715	0.17274156	0.38451508	-0.7446985	0.24849822	0.24937429	0.27803308	-0.6359771	0.2712788	0.40835017	-0.67498577	-0.53616893	-0.9970563	0.034357637	0.13637596	-0.3744263	0.4635209	0.56434804	1.3018609	0.07093863	0.8641784	-0.41006386	1.2997823	0.61850965	-0.33622915	-0.42241362	-0.02451483	-0.57925	0.7340573	-0.29934427	0.78316706	0.045643225	0.55648994	0.0988569	-0.36331123	-0.090479866	-0.24281633	-0.041943245	-0.7308505
-0.026355581	-0.20940357	-1.0585922	-0.076419204	0.801023	1.1065725	0.16164654	-0.41110736	0.2179148	-0.062994204	-0.14541957	0.7224642	0.23007332	0.45514774	-0.8214236	0.2683936	0.20701273	0.22045252	-0.6109512	0.23421662	0.4485319	-0.71852326	-0.48235056	-0.9718091	0.03284885	0.17280622	-0.4051001	0.3728989	0.4845501	1.3366467	-0.049986202	0.88467526	-0.38957873	1.2624792	0.6666623	-0.27952304	-0.47038713	-0.06348961	-0.57948	0.7120714	-0.34232497	0.9121612	0.025946807	0.58442265	0.12118743	-0.3916306	-0.118097894	-0.18462455	0.021724347	-0.6986861
0.15940408	-0.2620672	-0.9293634	-0.16647945	0.8868939	1.1557779	0.23273434	-0.39128375	0.357549	-0.054044537	-0.28357103	0.7788114	0.273413	0.6246352	-0.9054828	0.1837014	0.37848917	0.17760298	-0.5900777	0.071909174	0.4281027	-0.7526004	-0.587949	-1.0908144	0.054001257	0.05922273	-0.39251745	0.39117724	0.62243605	1.3505801	-0.101537526	0.9296834	-0.41034943	1.2780566	0.67173564	-0.415216	-0.5569593	-0.05779507	-0.5321813	0.78081083	-0.37095177	0.93660265	0.077322185	0.6897228	0.19991304	-0.49091002	-0.2799219	-0.2063246	0.11177155	-0.75403565
0.09177123	-0.15576729	-0.9347902	-0.11797583	0.8605948	1.1093463	0.24420966	-0.4166287	0.3629427	-0.051040597	-0.27471897	0.75712204	0.2794493	0.5627118	-0.7912146	0.18918352	0.33082107	0.21528518	-0.6253356	0.123603806	0.42953354	-0.7516431	-0.5556012	-1.0756528	0.053623885	0.059335623	-0.38496768	0.3592836	0.6386543	1.3437634	-0.02227265	0.9254691	-0.40287867	1.2699054	0.6358147	-0.38023394	-0.53358895	0.012712965	-0.53655475	0.7485044	-0.37159672	0.82786906	0.089784935	0.6881143	0.13544525	-0.50564504	-0.24948533	-0.23679936	0.1254992	-0.7469624
0.08965741	-0.16313785	-0.93431467	-0.089544535	0.8564378	1.1012073	0.26219797	-0.42607966	0.3744181	-0.043625318	-0.25683248	0.747819	0.25458947	0.57674474	-0.8014778	0.19992766	0.3553809	0.21318153	-0.63456464	0.15646043	0.42794982	-0.7491422	-0.5660724	-1.0758696	0.049063206	0.049674604	-0.37969998	0.38752538	0.6589765	1.364189	-0.018723954	0.92821693	-0.40366334	1.2708461	0.646733	-0.383498	-0.52183414	0.010604212	-0.5575788	0.74624306	-0.37432456	0.8178002	0.087403476	0.65726227	0.16123661	-0.4822619	-0.22936925	-0.23717391	0.10360595	-0.74725056
-0.017445477	-0.07898687	-0.9761554	-0.008315667	0.82485086	1.0610473	0.26635122	-0.4427064	0.35926124	-0.043815464	-0.20077318	0.7468958	0.1965136	0.48968652	-0.7124063	0.23586994	0.3043822	0.2538355	-0.6907923	0.24576291	0.4606763	-0.7275726	-0.5017755	-1.0709574	0.041515276	0.08588369	-0.36842299	0.4485485	0.61802995	1.3859243	0.05980724	0.9088293	-0.414044	1.3378897	0.64714324	-0.34527123	-0.4699607	0.03600999	-0.5824659	0.75054216	-0.38994777	0.77824867	0.09716585	0.6446452	0.10510029	-0.45677823	-0.1600262	-0.22703916	0.035731602	-0.71887946
-0.0804713	-0.07141617	-1.0265621	0.008678929	0.7926352	1.0327718	0.20799589	-0.4399274	0.27085528	-0.046433914	-0.13147572	0.6916654	0.18836455	0.38633877	-0.69867176	0.27668	0.21820179	0.2860945	-0.64940536	0.32894528	0.4104923	-0.6825203	-0.4936759	-1.0189688	0.015958073	0.13359642	-0.39084774	0.40723258	0.55437374	1.302557	0.067380406	0.86520064	-0.39102364	1.2707837	0.63648605	-0.2899204	-0.41169128	0.015787223	-0.6044309	0.6970527	-0.33232796	0.75592923	0.03558125	0.5690551	0.08092915	-0.35601783	-0.056714475	-0.21971446	-0.012314275	-0.6951984
-0.009631934	-0.026970685	-0.8829278	0.059989482	0.8332405	1.1028001	0.30877692	-0.5210283	0.48196575	0.065845005	-0.19232851	0.8533009	0.08928761	0.40536982	-0.72748405	0.15830469	0.3816022	0.28513908	-0.71137357	0.21874772	0.47979328	-0.6056642	-0.5866876	-1.0750045	0.087466106	0.073027276	-0.32636964	0.59407145	0.6369271	1.4430327	0.15048833	0.9303151	-0.46289867	1.4124786	0.60904324	-0.40040687	-0.4869526	0.001902649	-0.5324187	0.83584964	-0.37976572	0.76786673	0.1838143	0.62079775	0.16307127	-0.5153755	-0.17143606	-0.2644381	-0.07791441	-0.8034167
0.026864966	-0.23076048	-1.0242925	-0.09966162	0.84929764	1.108321	0.16554743	-0.40012082	0.2160272	-0.074066736	-0.16915964	0.7193286	0.24760373	0.51991487	-0.8589494	0.2583866	0.25443769	0.19180563	-0.5809527	0.18793583	0.40661728	-0.74329484	-0.51479346	-1.0259573	0.021929445	0.13954449	-0.40984538	0.34805048	0.534899	1.2856064	-0.07639448	0.8821088	-0.38579178	1.2267159	0.6763982	-0.33848366	-0.46850017	-0.07410435	-0.5868573	0.70904696	-0.3364549	0.9051618	0.013226833	0.6158166	0.15400213	-0.3759809	-0.13827586	-0.20169231	0.06358044	-0.7106666
-0.064262226	-0.085605234	-1.0057588	0.011843995	0.7975713	1.0409147	0.22543131	-0.4540395	0.3051525	-0.038985424	-0.16477	0.7278311	0.18484347	0.39376003	-0.7056451	0.25755918	0.24995503	0.26692104	-0.6663209	0.31480598	0.43010968	-0.6945019	-0.5017763	-1.0038255	0.032864884	0.12076362	-0.38470113	0.42391473	0.5734576	1.3310174	0.07333594	0.8868742	-0.39065394	1.2982913	0.6275929	-0.29943696	-0.43444565	0.021620372	-0.58611214	0.71320117	-0.34117937	0.74505883	0.07341	0.57765466	0.092942014	-0.40164542	-0.10675069	-0.22710268	0.024546575	-0.7176918
-0.08133863	-0.029371351	-0.9984208	0.052993003	0.7880639	1.0467762	0.22157681	-0.4754446	0.3083365	-0.002168908	-0.12256169	0.7400104	0.13743192	0.3722117	-0.67468673	0.25648844	0.24410236	0.29062358	-0.6859801	0.32677507	0.44368204	-0.6629276	-0.5170771	-1.0192832	0.03572966	0.1377613	-0.3780387	0.4798689	0.5694982	1.3447161	0.11706895	0.88739693	-0.40768456	1.3189061	0.62058234	-0.2894587	-0.42311376	0.014677817	-0.58687556	0.72696	-0.3385851	0.74217844	0.091045395	0.56812817	0.08942717	-0.39880016	-0.0853482	-0.24952719	-0.03601325	-0.71609974
-0.2870519	0.098614566	-1.2880905	-0.07387981	0.6329917	0.84249544	0.024995513	-0.22257158	-0.10229693	-0.14331882	-0.1660847	0.2669473	0.50444674	0.2467558	-0.42064834	0.53751415	-0.059728816	0.35873404	-0.6499578	0.583483	0.4366309	-1.0558083	-0.23547553	-0.78875136	-0.036404982	0.15940487	-0.52180165	-0.17638293	0.4646883	1.1838038	0.028843269	0.8504786	-0.14472991	0.96607494	0.6129561	0.08762805	-0.4260465	0.21139602	-0.7084284	0.31120375	-0.37797695	0.57341534	-0.15705052	0.4939016	-0.11138098	-0.30035412	0.013873228	-0.12475057	0.501523	-0.46638373
-0.061055318	-0.0517053	-1.0116979	0.03750658	0.79586	1.0700477	0.22841153	-0.46483743	0.31661278	-0.014985181	-0.13000514	0.75899816	0.14491686	0.3724502	-0.7173573	0.23873842	0.24812528	0.2777418	-0.67181754	0.29070824	0.44814897	-0.6480727	-0.4794795	-1.0083458	0.050021723	0.14440778	-0.37157476	0.48075056	0.5380686	1.3527147	0.07502752	0.89285326	-0.4023802	1.3281636	0.6231703	-0.27016583	-0.44534236	-0.001613518	-0.5610509	0.73775923	-0.3502821	0.7785966	0.09262876	0.5693659	0.10225998	-0.4282218	-0.11751466	-0.22825558	-0.04194058	-0.7169098
0.14415304	-0.32637376	-0.958651	-0.17441027	0.9049972	1.1876024	0.21243906	-0.3717418	0.30571592	-0.1019098	-0.25570664	0.7806778	0.28136674	0.67283976	-0.95939463	0.19930707	0.3684023	0.13384403	-0.5935142	0.03277664	0.4361369	-0.7672028	-0.5674133	-1.1064157	0.03993441	0.10979476	-0.39808455	0.37244573	0.58050936	1.3649644	-0.15564288	0.93328094	-0.42674124	1.2782016	0.70284826	-0.43323267	-0.5567839	-0.1281528	-0.5376379	0.8037571	-0.39924604	1.0416516	0.038792443	0.7111827	0.24060725	-0.47037306	-0.27019298	-0.1764369	0.09456976	-0.76867867
0.052025966	-0.14999604	-0.9435415	-0.054546393	0.8535861	1.114367	0.26095557	-0.44857794	0.3631866	-0.020995606	-0.2091571	0.80181444	0.2060593	0.4798619	-0.789553	0.19390255	0.31714815	0.23458007	-0.64460087	0.16478288	0.4310342	-0.67127275	-0.5389513	-1.0503521	0.07596639	0.09471806	-0.3721416	0.466582	0.59499633	1.3370833	0.017283874	0.90511227	-0.41678715	1.3234122	0.6189406	-0.38296068	-0.4886856	-0.032357223	-0.53114283	0.78660464	-0.35147452	0.830811	0.08402905	0.64724743	0.16049093	-0.48093027	-0.20097232	-0.22829285	0.008561272	-0.7552526
0.051991723	-0.2078846	-0.96142614	-0.090661235	0.8580909	1.1020783	0.2291342	-0.42025334	0.3255604	-0.055138502	-0.22678337	0.743989	0.24849226	0.5346298	-0.8315377	0.21098392	0.30783808	0.21406686	-0.6111369	0.16159414	0.42071074	-0.72938895	-0.5411728	-1.052037	0.042766176	0.088818796	-0.3860886	0.3841346	0.59273493	1.328691	-0.047977425	0.9051965	-0.40763238	1.2727102	0.6501847	-0.37022465	-0.4921875	-0.028225293	-0.55792046	0.7544967	-0.34139138	0.8785795	0.05713358	0.6432624	0.14492145	-0.45060804	-0.18231091	-0.21984217	0.059835058	-0.7332475
-0.060708024	0.031898737	-0.92748755	0.09845424	0.78438574	1.0570133	0.29658997	-0.5124649	0.425356	0.07296238	-0.15817529	0.8060373	0.11429756	0.34649375	-0.6492621	0.19309238	0.29369324	0.3063167	-0.7176659	0.2911191	0.4668177	-0.59341455	-0.56987345	-1.0201268	0.07776074	0.10193594	-0.3358892	0.55567884	0.61557543	1.412648	0.18609263	0.9051763	-0.42282006	1.3895907	0.5828151	-0.31893444	-0.44582063	0.04854331	-0.5493963	0.7586833	-0.3439038	0.68666625	0.15918219	0.5641325	0.11238892	-0.47279042	-0.121038	-0.2627265	-0.075744346	-0.7618935
-0.31058878	0.022204906	-1.5033736	-0.25089112	0.56355476	0.8288823	-0.14627975	-0.013552602	-0.32977372	-0.12832354	-0.21445984	0.10799515	0.74862075	0.16225557	-0.4136394	0.71084857	-0.22558716	0.36365944	-0.60543835	0.5921489	0.55197144	-1.1989349	-0.090865776	-0.65169203	-0.019543154	0.2419791	-0.60158265	-0.5221357	0.33086848	1.2153319	-0.08365593	0.90077966	0.015926039	0.83518684	0.61561036	0.26025376	-0.57423514	0.24518506	-0.72359353	0.13949057	-0.4894703	0.6153159	-0.23195791	0.4714969	-0.16821453	-0.34248734	-0.025693646	0.035377394	0.7877634	-0.4010316
0.14512023	-0.32014775	-0.96351564	-0.16350478	0.901893	1.1817882	0.22002868	-0.41292167	0.30345836	-0.08820042	-0.22866018	0.7919687	0.23829441	0.6009413	-0.97087044	0.20228209	0.3580171	0.16933444	-0.5952091	0.031753004	0.4413224	-0.71949375	-0.54502785	-1.0824581	0.06169521	0.11948027	-0.38379285	0.44013354	0.5806805	1.3565347	-0.13474883	0.91671824	-0.43314266	1.3018273	0.68002284	-0.4412319	-0.53709465	-0.12322799	-0.5265436	0.8149533	-0.3779755	1.0279351	0.04809804	0.68992364	0.21873388	-0.46065193	-0.26143703	-0.15863678	0.030115534	-0.774418
-0.039837196	-0.122825176	-1.0013882	-0.017629847	0.82001525	1.0562652	0.20467603	-0.4307196	0.28699148	-0.045261078	-0.16928376	0.7082807	0.22717245	0.44540682	-0.7524258	0.26920953	0.25356144	0.24476597	-0.6420001	0.258593	0.42999527	-0.73868966	-0.51354015	-1.0076685	0.03309898	0.11428193	-0.3875157	0.39241362	0.5681254	1.3453571	0.034660753	0.89853364	-0.38932776	1.2824265	0.6351098	-0.30903947	-0.4538554	0.003990242	-0.5883802	0.70849395	-0.34502047	0.76447743	0.06298807	0.59708196	0.1043846	-0.41316974	-0.11729595	-0.22932845	0.045614872	-0.7059097
0.006354084	-0.17966928	-0.9914481	-0.07833358	0.82265246	1.0823042	0.21017	-0.4300328	0.26391515	-0.058136113	-0.19033001	0.71578294	0.23969927	0.48084947	-0.80485916	0.2566284	0.26881826	0.23369732	-0.62736195	0.20705411	0.41726482	-0.736557	-0.5063851	-1.0205396	0.04461305	0.12307113	-0.38331413	0.3707377	0.5694357	1.3139217	-0.036739565	0.89233935	-0.39186448	1.2601645	0.6382363	-0.33173338	-0.4698295	-0.019834658	-0.5698375	0.7256893	-0.33473098	0.8730493	0.035580117	0.61325383	0.116742	-0.41850424	-0.14765295	-0.21423186	0.05335917	-0.71508545
-0.1268142	-0.03859043	-1.0326157	0.06682681	0.7504446	1.0221211	0.18687987	-0.4430552	0.23473495	-0.007058821	-0.107002966	0.68108535	0.17968534	0.3332054	-0.6585369	0.28953314	0.1958128	0.29333794	-0.64971614	0.39017946	0.42173848	-0.69027805	-0.48577976	-0.9728467	0.012470694	0.13679351	-0.3962518	0.39277843	0.53977513	1.3018339	0.11329375	0.86624026	-0.3714454	1.2686692	0.6206394	-0.22334328	-0.40319812	0.021439621	-0.6172916	0.6598804	-0.29995123	0.70700747	0.037215453	0.51888454	0.05798045	-0.3638816	-0.034782596	-0.24500313	0.01057734	-0.68731904
-0.04541085	-0.12365149	-1.0038984	-0.01132876	0.8148135	1.045918	0.21053022	-0.41261452	0.2683282	-0.06398535	-0.18861607	0.7007382	0.23862807	0.48217812	-0.7286829	0.2709333	0.2674032	0.25316727	-0.6490031	0.27747935	0.42711696	-0.7548584	-0.51626	-1.0410099	0.014074238	0.115067676	-0.39875132	0.35622698	0.5916917	1.3200532	0.008142094	0.88335776	-0.38218248	1.2645327	0.6507622	-0.31790948	-0.4565555	0.007141748	-0.5982306	0.70722544	-0.35299146	0.7922757	0.026526365	0.60371685	0.0998412	-0.39259315	-0.10441076	-0.21839508	0.077207625	-0.701813
-0.010015981	-0.18139774	-1.0016289	-0.04812312	0.83681524	1.0845984	0.22242922	-0.43545708	0.30373618	-0.05360362	-0.16969714	0.7386138	0.21956585	0.48436078	-0.8110239	0.24747413	0.27103338	0.22792383	-0.64134526	0.22105657	0.43223	-0.6931314	-0.5027043	-1.0339507	0.03891003	0.12908746	-0.3750337	0.4165588	0.5593749	1.3179994	-0.031960808	0.8917905	-0.40490988	1.2872213	0.6492394	-0.33764046	-0.46496096	-0.02679216	-0.5720821	0.74853396	-0.34996206	0.850418	0.031999018	0.62119585	0.11996183	-0.42154434	-0.1465774	-0.19884038	0.014842618	-0.7238926
0.010339169	-0.20287287	-1.0237718	-0.09768182	0.81532955	1.0764635	0.18686175	-0.37569004	0.23042756	-0.083847806	-0.21133143	0.6720241	0.28842843	0.5160683	-0.78563225	0.2810143	0.24779895	0.21352783	-0.604444	0.21900463	0.4125493	-0.796242	-0.4907163	-1.0114496	0.021988096	0.11249729	-0.4168558	0.28653216	0.55755043	1.3147457	-0.062893346	0.8899045	-0.36636364	1.2208592	0.65898454	-0.28784478	-0.47373417	-0.006998217	-0.58959043	0.6858876	-0.36285964	0.84362936	0.004837033	0.61435735	0.11251376	-0.3974319	-0.15444362	-0.19337355	0.1250082	-0.68902874
-0.015875833	-0.1669837	-1.0326285	-0.058969185	0.80375886	1.0765182	0.19221523	-0.40766445	0.26044416	-0.06596776	-0.15881655	0.72210026	0.23230362	0.4730109	-0.77948624	0.25363445	0.23563874	0.2170422	-0.6117344	0.23040566	0.44376987	-0.7221259	-0.49672094	-0.9995152	0.037702397	0.14690082	-0.40113997	0.37769166	0.5243884	1.3407049	-0.033087056	0.8964742	-0.3773919	1.2699934	0.6499591	-0.27026847	-0.46461055	-0.022118201	-0.57516325	0.69997996	-0.35651436	0.82739955	0.043335255	0.6022927	0.11814101	-0.42736113	-0.13464247	-0.20475517	0.05043674	-0.68806744
-0.023045497	-0.12281361	-0.96735257	0.051278397	0.8416343	1.1156977	0.24515481	-0.49420875	0.35872686	-0.031144775	-0.1434062	0.8069589	0.10172965	0.46354902	-0.7768379	0.22253595	0.32374328	0.25518727	-0.701231	0.24995236	0.46995887	-0.63525724	-0.5572754	-1.1039293	0.0464527	0.1531146	-0.35625523	0.56295294	0.5736839	1.4184443	0.03930028	0.9065782	-0.46453503	1.3944689	0.66357327	-0.41154048	-0.47574013	-0.06395095	-0.57865727	0.8246572	-0.38308418	0.8698945	0.10588378	0.60362446	0.17162032	-0.42282146	-0.12527747	-0.23766351	-0.08619296	-0.78180945
-0.17059374	0.02094639	-1.0565526	0.09416959	0.74092853	0.9999707	0.1940392	-0.45374733	0.25912413	-0.00983604	-0.08690606	0.6726481	0.17347619	0.32446057	-0.60609317	0.29123783	0.1677157	0.32107735	-0.6917552	0.42831463	0.442362	-0.68070805	-0.46479842	-0.9842029	0.012729632	0.16585043	-0.40656662	0.38255632	0.51972353	1.3267341	0.14923853	0.87434995	-0.36940378	1.2778814	0.60753685	-0.19815145	-0.3995788	0.061826356	-0.61910105	0.6541325	-0.34332445	0.67260814	0.07192185	0.52484953	0.03363848	-0.37247467	-0.02091094	-0.23723365	0.024083603	-0.6573523
-0.10094951	-0.086746156	-1.0463871	0.011685946	0.76442516	1.0192089	0.18963002	-0.43379962	0.22351664	-0.034257106	-0.114513256	0.662242	0.21035667	0.34545806	-0.67538166	0.28999338	0.17953418	0.2946282	-0.6367566	0.34596834	0.4108073	-0.7144958	-0.46519962	-0.9500005	0.01344976	0.13939786	-0.4013499	0.33841607	0.5239425	1.278601	0.07065946	0.85974383	-0.36194482	1.2427474	0.62420607	-0.21874051	-0.40238935	0.015571604	-0.60792243	0.65551263	-0.3195879	0.73456484	0.02954888	0.5391444	0.06122588	-0.3487043	-0.060818426	-0.21846108	0.0332284	-0.6659912
-0.15852931	0.052959554	-0.9827957	0.1378968	0.75362325	1.0345664	0.246723	-0.5065437	0.35886443	0.06452385	-0.11157243	0.7528658	0.0983098	0.30592403	-0.6051136	0.2528613	0.2413643	0.32270336	-0.72861487	0.39650142	0.48271492	-0.6060375	-0.5137521	-1.013278	0.035680786	0.13013163	-0.3569235	0.5128103	0.5727128	1.4038712	0.20206028	0.8971715	-0.42149	1.3802521	0.6082394	-0.2550766	-0.42411965	0.05823291	-0.59469235	0.72824705	-0.34919715	0.6802102	0.14849485	0.5385707	0.08280748	-0.41641393	-0.064059034	-0.2650578	-0.0632748	-0.723464
-0.11155498	0.016452745	-0.99230397	0.047462005	0.78595567	1.0277166	0.24553114	-0.4725768	0.36089694	-0.01961705	-0.13308021	0.7263389	0.17140903	0.40401745	-0.6393882	0.23462659	0.24193609	0.29898492	-0.70407194	0.32678288	0.4350339	-0.6746434	-0.48617247	-1.0409617	0.038231634	0.12240744	-0.38042423	0.43910706	0.5719075	1.3649158	0.15748194	0.8933539	-0.3957653	1.306365	0.6150905	-0.27339023	-0.42562097	0.058729447	-0.5857514	0.71786696	-0.37491882	0.7075374	0.1071285	0.58901036	0.080683686	-0.42933017	-0.09455974	-0.24327101	0.00063989	-0.6843865
-0.36864302	0.05975528	-1.4365902	-0.13279562	0.5568847	0.83151287	-0.10937471	-0.12093137	-0.3145057	-0.14622103	-0.12356031	0.15935859	0.5816555	0.09775126	-0.39618024	0.69742906	-0.19742441	0.37541857	-0.64721286	0.6495244	0.52227867	-1.1199565	-0.15719508	-0.6854941	-0.059911177	0.27063817	-0.5620509	-0.3317874	0.33638766	1.2115382	-0.034411136	0.85511345	-0.08407679	0.8970907	0.61999524	0.22641525	-0.4429672	0.21005364	-0.75280803	0.21782584	-0.40541613	0.60298604	-0.22695431	0.42862734	-0.15697654	-0.2667532	0.078904696	-0.038122106	0.5815836	-0.41151845
-0.074496225	-0.03907974	-1.0009328	0.023540355	0.7845857	1.0351348	0.23097685	-0.4542809	0.2999947	-0.011220343	-0.14876215	0.7250776	0.18239109	0.407096	-0.6893049	0.25063667	0.23067898	0.28397667	-0.66386175	0.32562354	0.42912656	-0.6878426	-0.49239212	-1.0261227	0.03362289	0.11625189	-0.37733412	0.43613592	0.57757246	1.3415412	0.08509851	0.8795945	-0.38758877	1.2931012	0.6191713	-0.3044622	-0.43851876	0.041995503	-0.58872426	0.6974881	-0.33063275	0.6962917	0.07206638	0.5757503	0.07691048	-0.3947169	-0.0883187	-0.2399922	0.012157265	-0.7031839
-0.019589039	-0.14607073	-1.0232029	-0.08040455	0.8196216	1.0473793	0.18949498	-0.38823873	0.24178533	-0.07751322	-0.19400054	0.6719847	0.27092394	0.4972331	-0.7643376	0.2661001	0.23003356	0.22920012	-0.62711287	0.24264143	0.4126848	-0.779014	-0.48826528	-1.0244764	0.012583079	0.10838871	-0.41161186	0.311575	0.5779491	1.2867539	-0.031791817	0.88327456	-0.37327188	1.223232	0.6473625	-0.3097489	-0.4610003	0.020007456	-0.5949398	0.67680585	-0.34086096	0.8040651	0.005608704	0.62281805	0.08053912	-0.39460975	-0.13004032	-0.2174531	0.11891644	-0.68698555
-0.038080364	-0.07354219	-0.9998847	-0.02471618	0.802834	1.0192138	0.21381381	-0.4052102	0.2681278	-0.040652175	-0.20168571	0.65575147	0.25418875	0.47467217	-0.6944084	0.2694019	0.23717773	0.2510618	-0.6349689	0.29211098	0.40600526	-0.7694015	-0.51733863	-1.028898	0.000339807	0.07409824	-0.4009113	0.31024116	0.61572963	1.2971876	0.040286444	0.88233113	-0.35765728	1.2134681	0.62691975	-0.28436953	-0.44412577	0.055430375	-0.61059105	0.64289224	-0.33389497	0.7162523	0.036143724	0.6026727	0.073047414	-0.40741098	-0.10876879	-0.24648187	0.13279942	-0.6830822
0.008652551	-0.0832327	-0.9253656	0.004681767	0.8337768	1.0753119	0.27673703	-0.4510631	0.41401425	-0.038825765	-0.22993329	0.7542838	0.19793761	0.51589096	-0.73846793	0.19567582	0.3466484	0.24109736	-0.6829814	0.21154729	0.44516668	-0.720267	-0.5646396	-1.1093762	0.045878842	0.050234113	-0.37797588	0.44829816	0.6550981	1.400162	0.048430596	0.92268956	-0.41215843	1.319026	0.6448831	-0.37504336	-0.49394104	0.034037538	-0.5687405	0.7597737	-0.4039024	0.7668498	0.115002185	0.6521658	0.1449552	-0.4814004	-0.17963494	-0.24982461	0.065094925	-0.7498747
-0.001980918	-0.12087029	-1.0181054	-0.07098024	0.802461	1.0356654	0.18256086	-0.4194402	0.22965361	-0.024573676	-0.17349607	0.6987836	0.24576141	0.4173224	-0.7335833	0.26240072	0.20920198	0.2571166	-0.58490807	0.2826027	0.39418197	-0.70811516	-0.51805925	-0.94905317	0.02468698	0.10864737	-0.3914134	0.34803474	0.54508346	1.2445472	0.028735634	0.85896504	-0.361495	1.2248472	0.6175621	-0.2788086	-0.4304769	-0.013370058	-0.58499426	0.6567726	-0.28230304	0.75556725	0.015590902	0.55727684	0.07262276	-0.35998297	-0.116716824	-0.22763087	0.039224047	-0.69776213
-0.05216539	-0.12528333	-1.0278134	-0.040766478	0.79529685	1.0300013	0.1947492	-0.40016943	0.23196638	-0.07573476	-0.18789363	0.65429395	0.26417843	0.47185838	-0.7253056	0.2976153	0.2265173	0.24016145	-0.64960337	0.2973883	0.4307586	-0.77805924	-0.48798144	-1.0105913	0.002085225	0.12783878	-0.40917522	0.3040954	0.578472	1.339324	0.0012177	0.8877914	-0.36334163	1.2313875	0.6636615	-0.26846942	-0.45235646	0.031619318	-0.61856467	0.6552602	-0.3654662	0.79135174	0.03595024	0.59943664	0.09241882	-0.39571255	-0.09866036	-0.21831387	0.11588024	-0.66991913
0.035343796	-0.2862674	-1.0572236	-0.1598151	0.8290759	1.0923232	0.13856149	-0.3392905	0.15496445	-0.11170719	-0.18494718	0.66709435	0.3220658	0.5340135	-0.86590487	0.28826627	0.21898982	0.19273156	-0.5694916	0.16970271	0.4179349	-0.80549246	-0.4704377	-0.9905984	0.016465755	0.14089726	-0.43516642	0.24810436	0.507309	1.2794825	-0.12632392	0.890492	-0.343998	1.1892264	0.67595565	-0.27639797	-0.48890018	-0.058149897	-0.5863192	0.6571444	-0.34912866	0.9360701	-0.015236948	0.6248045	0.11087686	-0.38900992	-0.1569194	-0.16195819	0.14275554	-0.658074
-0.06577279	-0.089551926	-1.0167361	-0.024016872	0.78192097	1.0388641	0.19512329	-0.43818378	0.27093562	-0.007905297	-0.17159908	0.7086239	0.21505621	0.39486825	-0.70469517	0.25771978	0.2115009	0.27095568	-0.6345098	0.3195414	0.41275847	-0.7084644	-0.5070043	-0.9835181	0.024249973	0.11922457	-0.39181918	0.37669346	0.55428594	1.292455	0.06360301	0.8691047	-0.38794243	1.268138	0.61412185	-0.2670452	-0.4340673	0.010072568	-0.59743565	0.67664844	-0.3122882	0.7601927	0.0436679	0.5546671	0.08237876	-0.39039177	-0.07889988	-0.2364509	0.031178433	-0.71368414
0.0333214	-0.25953484	-1.0319594	-0.12187518	0.8320087	1.1212941	0.16752699	-0.38831267	0.24717465	-0.085569404	-0.20339575	0.7248646	0.267876	0.5413618	-0.8768115	0.2559141	0.25828665	0.18807346	-0.60822344	0.16488029	0.44357216	-0.74716765	-0.4840107	-1.0279869	0.032512523	0.14212869	-0.4046929	0.35641465	0.5135379	1.3198192	-0.09862912	0.9014749	-0.3898996	1.2574074	0.6688249	-0.3189255	-0.5103791	-0.054400735	-0.5739573	0.7363776	-0.36534473	0.9573165	0.020918673	0.643505	0.1490953	-0.4289188	-0.16676646	-0.17953944	0.074670956	-0.7172489
-0.008545103	-0.21514338	-1.0349259	-0.083437145	0.81154656	1.0904696	0.16467889	-0.3951709	0.22523573	-0.05890651	-0.16511647	0.7238194	0.24142998	0.45510924	-0.82620317	0.26602387	0.22891675	0.22949262	-0.59848136	0.2257506	0.42991787	-0.7234514	-0.4860529	-0.97335327	0.03208065	0.14871134	-0.4094692	0.34408838	0.49812242	1.3148482	-0.05806539	0.89193577	-0.3732571	1.2490485	0.64942145	-0.27702457	-0.46431786	-0.059228502	-0.57139146	0.6971234	-0.33398485	0.88916147	0.025159981	0.5826132	0.12204694	-0.39810038	-0.121345505	-0.19373897	0.040978137	-0.69321036
-0.022777634	-0.117393434	-1.0220538	-0.03687699	0.80568	1.0326024	0.1854836	-0.41420937	0.21315563	-0.020519726	-0.16642947	0.68597794	0.23096378	0.43903357	-0.7299689	0.27790707	0.21695565	0.25107795	-0.61684525	0.29905146	0.4026724	-0.7256106	-0.5170404	-0.9833857	0.020187529	0.1141768	-0.38996238	0.35712135	0.56178033	1.2720994	0.029898677	0.8701483	-0.36897662	1.22769	0.6272716	-0.29760823	-0.4292208	-4.4e-06	-0.59232914	0.65704167	-0.29988945	0.73553175	-0.003185574	0.5645997	0.08544956	-0.3696699	-0.093794025	-0.23189197	0.05225082	-0.6962492
0.04156719	-0.20659067	-0.992198	-0.11898531	0.83886945	1.0930407	0.19571911	-0.38551986	0.24981406	-0.088093735	-0.24313784	0.69368035	0.28430426	0.59988755	-0.8239552	0.26666683	0.29125172	0.18454182	-0.62283605	0.18195364	0.4389045	-0.8037338	-0.53086776	-1.0666273	0.020140352	0.09899798	-0.40255487	0.31771356	0.60100543	1.3255383	-0.07829387	0.90862703	-0.38748798	1.2410865	0.683259	-0.35618943	-0.5200279	-0.018599829	-0.5838315	0.71346045	-0.37276277	0.8781223	0.020516925	0.6600746	0.14510022	-0.43460727	-0.17770588	-0.20655027	0.13055629	-0.737559
0.017255077	-0.18040551	-0.99402344	-0.06020407	0.8344425	1.1061199	0.23418134	-0.41345894	0.3410499	-0.07951693	-0.20268795	0.7351614	0.23420025	0.5427934	-0.80345356	0.22804415	0.2969448	0.21071672	-0.65053475	0.17388634	0.45341906	-0.74015534	-0.4873782	-1.0767986	0.046971574	0.1069568	-0.39411974	0.38739604	0.56967854	1.3745052	-0.053482413	0.9133969	-0.40286165	1.2805803	0.67295504	-0.34040016	-0.50429314	-0.008268094	-0.5621833	0.73929566	-0.38732505	0.88783574	0.07128394	0.657568	0.151281	-0.46330547	-0.17281915	-0.19837743	0.075542524	-0.7074809
0.007997496	-0.16829404	-0.97041416	-0.038683906	0.8084789	1.1031137	0.21578793	-0.44223264	0.29827246	-0.006750077	-0.19408579	0.77085614	0.19387533	0.4480828	-0.806011	0.22139779	0.27678785	0.23857185	-0.62991774	0.21418522	0.45900035	-0.68295777	-0.53611016	-0.992777	0.053312525	0.12335082	-0.37538645	0.4507556	0.5530473	1.3681126	-0.023001958	0.9123187	-0.40084144	1.3169364	0.6375741	-0.3219417	-0.48961458	-0.025867661	-0.5578725	0.7389923	-0.36166027	0.8557009	0.064049065	0.60370564	0.1295844	-0.4583098	-0.15687357	-0.22589219	0.006983843	-0.7465826
-0.09547748	-0.03978026	-1.0165361	0.082201555	0.7686426	1.0589741	0.2365287	-0.45100135	0.32943612	-0.027980857	-0.13711014	0.73669475	0.15718882	0.3966434	-0.6769429	0.24359734	0.24861628	0.2926077	-0.6923445	0.33974373	0.46774822	-0.6729264	-0.4836614	-1.0392959	0.039929137	0.14594813	-0.38981926	0.44896147	0.54908776	1.39472	0.094478615	0.9086791	-0.38770577	1.3299552	0.63633543	-0.25774688	-0.4512001	0.0317005	-0.5836333	0.7146074	-0.37845564	0.7439074	0.09961879	0.57490164	0.09698099	-0.43321878	-0.09881691	-0.23560499	0.008490261	-0.6907979
-0.14021172	-0.03413617	-1.0555304	0.0369901	0.76792395	1.0131729	0.18751113	-0.4319023	0.22720082	-0.043051526	-0.11354974	0.6616559	0.20726565	0.38390994	-0.6431289	0.3111202	0.17540213	0.28446245	-0.6637431	0.37593818	0.42403796	-0.7273793	-0.46287388	-0.98467875	0.013299668	0.13510543	-0.401933	0.3555829	0.5283495	1.302113	0.09146395	0.86658657	-0.36608866	1.2411066	0.62912315	-0.2157197	-0.4098819	0.0460769	-0.6175072	0.6457903	-0.3297055	0.7093299	0.029042032	0.55460083	0.05037347	-0.3678019	-0.04947311	-0.22262216	0.057053965	-0.6659503
-0.061349586	-0.14110157	-1.0196364	0.000833609	0.83043075	1.0801798	0.19903667	-0.46048254	0.2719321	-0.036575004	-0.10560433	0.75988156	0.14507689	0.40833297	-0.7796784	0.24870217	0.25127676	0.25415108	-0.638431	0.25796944	0.42478994	-0.6577014	-0.49597305	-1.0384511	0.035975575	0.16524553	-0.39370674	0.4522879	0.51480424	1.3132409	0.026542056	0.87359643	-0.4207226	1.299125	0.6502077	-0.31111693	-0.43076295	-0.051910482	-0.57621104	0.75029445	-0.33501965	0.844086	0.042720567	0.5857683	0.12517473	-0.36469007	-0.08780902	-0.21244097	-0.040486407	-0.7130105
-0.9220035	0.48580527	-2.2433453	0.06817292	0.3400278	0.3721754	0.59692836	-0.25112265	0.13158877	-1.239682	0.71076775	-0.7355521	0.108815	-0.15739802	-0.15482223	0.9250608	-0.61936224	0.8908527	-0.9865482	0.6123264	0.29297394	-0.9222039	1.3290514	-1.7412429	-0.66041625	0.5490161	-0.6402248	-0.14258361	0.16561593	1.1145573	0.6275668	0.24456307	-0.35089624	0.6438396	0.42847037	0.06917123	0.22935814	0.8485403	-1.0310282	0.663905	-0.65199316	0.31359878	-0.04247104	1.1357031	-0.774753	0.46704164	0.49378476	0.93523973	-0.06993848	0.2814811
0.004376231	-0.123296425	-0.97224236	-0.03394237	0.83224535	1.0803211	0.24137796	-0.43738994	0.33083248	-0.040774845	-0.21120328	0.7312753	0.2223799	0.532128	-0.75463593	0.23519203	0.29444295	0.20071012	-0.65265876	0.20256646	0.44158685	-0.74131477	-0.5375582	-1.0533245	0.03870906	0.09281161	-0.3919724	0.3885579	0.58727396	1.3604076	0.003218974	0.90868187	-0.38507774	1.2906988	0.6431028	-0.33614612	-0.49161875	0.01258787	-0.565835	0.72319067	-0.38251114	0.810602	0.072804525	0.63722134	0.1312896	-0.46041346	-0.1693821	-0.23822814	0.09184932	-0.731685
-0.10497733	-0.07516548	-1.0523007	0.010353164	0.76882124	1.0246567	0.17356274	-0.43115252	0.22867393	-0.034724355	-0.11905938	0.68078244	0.19873297	0.374113	-0.67296934	0.2823377	0.19146167	0.26773357	-0.6455699	0.34124756	0.4234249	-0.70126295	-0.47164884	-0.989679	0.016229885	0.15118542	-0.41584757	0.35680872	0.5356811	1.2994568	0.057222374	0.8795316	-0.35920018	1.2626306	0.62478197	-0.23147614	-0.41463107	0.037495278	-0.6083907	0.65658617	-0.3335783	0.7237182	0.035902355	0.5520828	0.069097094	-0.37278613	-0.06365575	-0.23231922	0.058779646	-0.6579505
-0.038762525	-0.128034	-1.0215918	-0.03421945	0.80272907	1.0574864	0.19589013	-0.4286837	0.2468715	-0.027313136	-0.16798282	0.70040095	0.22239353	0.4315922	-0.73855966	0.25747728	0.23115876	0.25375974	-0.63106954	0.2754309	0.42124075	-0.7101411	-0.49753672	-1.0036069	0.034336433	0.12696625	-0.39091885	0.38311464	0.5514561	1.2923179	0.019949507	0.8763562	-0.3769195	1.2616994	0.63095635	-0.28869507	-0.43826866	-0.005216381	-0.5813676	0.6999241	-0.32744086	0.7989382	0.033226904	0.5802987	0.09261115	-0.3853895	-0.1202039	-0.22144341	0.04438399	-0.7011737
-0.31701854	0.006370052	-1.573125	-0.2519507	0.54889035	0.8140563	-0.21969366	0.036473084	-0.44176757	-0.14765827	-0.18858622	0.06561592	0.7900652	0.14076775	-0.41538483	0.74009657	-0.3004962	0.3556314	-0.56664693	0.62756	0.52229065	-1.2016379	-0.021152275	-0.5949493	-0.04946053	0.29420024	-0.6362533	-0.60136247	0.25740966	1.149135	-0.09355297	0.8635122	0.047209956	0.78050196	0.6159213	0.31173527	-0.5301405	0.24948366	-0.7388783	0.05199056	-0.4314727	0.62270063	-0.2838363	0.4396352	-0.20997678	-0.2607276	0.023406686	0.052952282	0.80420774	-0.35028064
0.00599367	-0.118081406	-0.98221755	-0.030129755	0.8368785	1.0758567	0.22579366	-0.43152526	0.3005283	-0.062626466	-0.20136105	0.7172454	0.22751907	0.5209595	-0.76347715	0.2454957	0.29382712	0.23675208	-0.6496712	0.21256472	0.43424898	-0.74289525	-0.5215272	-1.0415988	0.03517866	0.08608739	-0.39667284	0.39392883	0.60659933	1.3497753	0.028415741	0.90115154	-0.3895013	1.2868158	0.6455648	-0.33814204	-0.48067415	0.00394618	-0.5728424	0.7204348	-0.36939695	0.7986332	0.06758471	0.6412482	0.12544252	-0.42952812	-0.15620881	-0.22347939	0.07798313	-0.71844584
-0.033569694	-0.096863985	-1.0340475	-0.06276361	0.788802	1.0292078	0.198137	-0.38091213	0.25658184	-0.077527866	-0.20863886	0.6568121	0.28815132	0.4737761	-0.70987004	0.28082484	0.22766629	0.24339272	-0.61813295	0.26588675	0.41050828	-0.79652786	-0.4811156	-1.0054843	0.014186697	0.090021	-0.42091393	0.28588393	0.58772296	1.2862468	0.02075978	0.88767743	-0.34277287	1.2103809	0.64132977	-0.2573773	-0.4586307	0.05140064	-0.60118544	0.63986933	-0.35247013	0.74212146	0.0308319	0.61619514	0.082005575	-0.41497618	-0.13321483	-0.2177632	0.15934083	-0.66681623
0.03361346	-0.26589793	-1.0508338	-0.15649307	0.82172686	1.0908555	0.11874551	-0.3461302	0.15991087	-0.097259454	-0.2145087	0.66105735	0.32334474	0.5236639	-0.8363282	0.28444666	0.20842436	0.1791112	-0.5603146	0.18621501	0.41368243	-0.7926142	-0.49121395	-0.9865903	0.009587677	0.13952379	-0.44160157	0.23801035	0.50426495	1.2695073	-0.114508554	0.87945306	-0.34599122	1.1940612	0.6754003	-0.27407506	-0.4943479	-0.058721505	-0.5873889	0.66035616	-0.33080095	0.90654194	-0.010544006	0.6172684	0.13600384	-0.38572085	-0.15822147	-0.18656883	0.16796973	-0.6837332
-0.10619068	-0.07589802	-1.0579091	0.004208856	0.7558875	1.0322012	0.1788614	-0.40893728	0.22857802	-0.074193545	-0.14587107	0.6613568	0.21722117	0.3943005	-0.67693657	0.3021883	0.18440685	0.26576418	-0.6623086	0.3450366	0.4454825	-0.74310493	-0.44794258	-0.9920714	0.004913153	0.15885772	-0.41903928	0.33414474	0.52586496	1.3306048	0.044079747	0.88579017	-0.36157045	1.2618595	0.6347921	-0.21544082	-0.44607207	0.048275627	-0.6125634	0.6511371	-0.35452652	0.7334288	0.02287149	0.5670887	0.05661862	-0.37736806	-0.070724	-0.22914879	0.08487549	-0.6560398
-0.09683892	-0.013501377	-0.99999493	0.048987657	0.79369473	1.0215932	0.22339806	-0.43932033	0.29869613	-0.038243942	-0.14175148	0.6984122	0.1663687	0.40365505	-0.66525537	0.2614832	0.23328762	0.28397462	-0.6765642	0.34121066	0.43531698	-0.71155345	-0.5134719	-1.0364658	0.015763478	0.10949323	-0.3939041	0.39843318	0.5839689	1.3509234	0.11991105	0.878556	-0.38255554	1.2790346	0.624835	-0.27220705	-0.41627213	0.04752756	-0.611176	0.6920972	-0.3545208	0.71468085	0.06575954	0.585097	0.075114354	-0.38005388	-0.07541502	-0.24310793	0.038348194	-0.68522894
-0.061650082	-0.14788519	-1.1032121	-0.095167674	0.76650536	1.012209	0.12269382	-0.3402878	0.10207264	-0.1110775	-0.18483111	0.5676751	0.34445333	0.46561366	-0.71274453	0.35146657	0.13733555	0.23916723	-0.5998801	0.32764402	0.39967376	-0.8436888	-0.43234572	-0.9742756	-0.01366706	0.1361521	-0.4511359	0.16636637	0.5167077	1.2408345	-0.044376034	0.86443126	-0.30220744	1.146202	0.65191615	-0.18754092	-0.43817472	0.04425446	-0.6224929	0.5750193	-0.33830214	0.7945126	-0.05317137	0.5774932	0.041586425	-0.354417	-0.08765137	-0.18579519	0.20899507	-0.62772346
-0.047085457	-0.20223016	-1.0856539	-0.10400608	0.79176074	1.0572561	0.14432296	-0.3651312	0.17821684	-0.107714765	-0.15100072	0.64014363	0.28426737	0.46510336	-0.7758246	0.30725443	0.17753112	0.21839401	-0.618078	0.2634848	0.43263707	-0.7928124	-0.4402031	-0.97442377	0.016036915	0.15785925	-0.42614657	0.26470426	0.495439	1.2977661	-0.0744523	0.88966644	-0.3363039	1.1987115	0.6597036	-0.22208858	-0.4533766	0.000245998	-0.5902575	0.63734066	-0.35266495	0.8522625	-0.008548055	0.610666	0.080686316	-0.38288242	-0.11646172	-0.17777492	0.13108684	-0.64854807
-0.13859223	0.040190667	-1.0221869	0.09973481	0.7404061	1.0056971	0.20511451	-0.47422224	0.25775677	0.0682329	-0.07563425	0.7145627	0.12821828	0.23445968	-0.6065233	0.2678848	0.15104091	0.3369374	-0.653554	0.42304915	0.40547428	-0.6132402	-0.49884886	-0.9263835	0.026961165	0.14532097	-0.37331113	0.45988712	0.5310955	1.2808613	0.19454874	0.8406575	-0.37989327	1.2884372	0.58034855	-0.21667743	-0.3638221	0.03806416	-0.6016034	0.63950104	-0.2695398	0.63484496	0.05663426	0.46279815	0.03357305	-0.33248487	-0.008853315	-0.2586339	-0.07794676	-0.69435835
-0.10672013	-0.11997257	-1.0747391	0.01181727	0.77428085	1.0384479	0.15198678	-0.43598235	0.1982795	-0.03819342	-0.0853195	0.69117284	0.178783	0.33876568	-0.7282895	0.29057968	0.16006094	0.27777207	-0.6317988	0.33159783	0.4272477	-0.68067884	-0.46111262	-0.95582545	0.011002364	0.18364638	-0.4021114	0.3934142	0.46260712	1.3131355	0.041119955	0.86086726	-0.37268502	1.2540917	0.6440004	-0.23602873	-0.4068818	-0.016644603	-0.60843736	0.6629211	-0.3116866	0.79633284	0.025896247	0.5364127	0.07260871	-0.3271819	-0.0410126	-0.21604949	-0.018946882	-0.6661384
-0.06151872	-0.14979923	-1.1063037	-0.115187004	0.77327156	1.0236092	0.13380833	-0.35970658	0.13454738	-0.11672956	-0.16435605	0.61408716	0.32641032	0.41927055	-0.72386956	0.32970703	0.14158764	0.24437502	-0.5990735	0.3086394	0.40597624	-0.80156654	-0.4129842	-0.9470953	0.007059754	0.14964806	-0.42839563	0.2158409	0.5030099	1.2499914	-0.043005485	0.8724588	-0.32414544	1.1624551	0.65231174	-0.1859313	-0.44094884	0.02922445	-0.6081167	0.6005496	-0.33075	0.80999535	-0.039517123	0.58657706	0.050711174	-0.37116557	-0.10382748	-0.15582603	0.1562642	-0.6253953
-0.111433044	-0.053713635	-1.0231464	0.05694014	0.75884277	1.0344898	0.19759603	-0.44797224	0.2580228	-0.005580283	-0.11523763	0.6978711	0.15773284	0.33907613	-0.6784635	0.27731723	0.21518752	0.2818172	-0.6693689	0.3482272	0.4383791	-0.6783298	-0.50181884	-0.98617667	0.02556649	0.14073388	-0.38232464	0.43131924	0.5466847	1.3529822	0.084867924	0.88289726	-0.38051018	1.303975	0.6304806	-0.23744012	-0.4185264	0.017580071	-0.59923714	0.6896428	-0.33599395	0.7376256	0.06778893	0.54156125	0.07395245	-0.3841716	-0.0650908	-0.24585396	-0.010931235	-0.6934439
-0.12528333	-0.05926928	-1.0746473	0.018694945	0.77187717	1.0181667	0.17860436	-0.427378	0.22709426	-0.057509415	-0.104062	0.68062735	0.18799792	0.36521944	-0.66225034	0.28912538	0.1765109	0.28647834	-0.66617906	0.36609337	0.442163	-0.7098014	-0.43671978	-0.987903	0.007275955	0.16791344	-0.41017804	0.36117467	0.5050767	1.3137312	0.071296714	0.86929834	-0.36867693	1.2674736	0.6351668	-0.21874386	-0.41111892	0.031565137	-0.61820126	0.65811366	-0.3433192	0.7404105	0.038174864	0.5729042	0.0555663	-0.36150128	-0.051215455	-0.21368915	0.01869956	-0.64831823
-0.11786188	0.025033444	-0.9628213	0.17191628	0.76916623	1.0941937	0.27224398	-0.54032546	0.3896958	0.10805116	-0.03838601	0.84851056	0.007080124	0.16710916	-0.66274685	0.20333356	0.27106345	0.35691732	-0.7134665	0.3265274	0.47205752	-0.46612304	-0.5446355	-0.9866263	0.082393125	0.1798608	-0.33438393	0.6571999	0.53885734	1.4081026	0.23273934	0.8653288	-0.46780854	1.437429	0.59798425	-0.31856176	-0.39427486	-0.04516437	-0.54781663	0.82956535	-0.3365935	0.7472227	0.15925306	0.50340325	0.11243279	-0.37042868	-0.06533805	-0.23859967	-0.22852354	-0.77028143
-0.025419677	-0.1609464	-1.0094776	-0.008263073	0.8235186	1.0944864	0.2076602	-0.4402621	0.2990251	-0.06120204	-0.13253446	0.7507136	0.17461905	0.4425071	-0.78703827	0.23900546	0.26025513	0.24375871	-0.6422533	0.2554353	0.44502613	-0.69402146	-0.4965698	-1.0326372	0.043984182	0.14984867	-0.39677924	0.42575145	0.5254649	1.3626391	-0.002637754	0.8996656	-0.39334545	1.2993308	0.66345346	-0.3004208	-0.45792425	-0.05209426	-0.56360465	0.733518	-0.36221424	0.8630097	0.056808643	0.6073935	0.13774933	-0.41560507	-0.12178008	-0.21630678	-0.003562018	-0.70285654
0.052078716	-0.20956051	-0.98667336	-0.13506427	0.85082865	1.086046	0.21055593	-0.37096292	0.29478544	-0.08365135	-0.24167314	0.7053311	0.31048062	0.55185795	-0.82383907	0.22991619	0.2743779	0.19783321	-0.60136425	0.18201035	0.4152885	-0.78791386	-0.5009284	-1.0410075	0.035148606	0.08269821	-0.40781647	0.29060838	0.5949049	1.2975622	-0.07374768	0.9052578	-0.36906728	1.2152338	0.65743107	-0.34152156	-0.5049076	-0.005576393	-0.5651232	0.6937287	-0.35656145	0.8532065	0.040382873	0.640454	0.1192057	-0.44676507	-0.19402985	-0.20392281	0.15727085	-0.6974135
0.03779424	-0.24078278	-1.0202667	-0.10760892	0.8442692	1.0996706	0.1815311	-0.38948753	0.24195448	-0.09595573	-0.17740257	0.7198524	0.2552226	0.5252111	-0.8455053	0.25985685	0.25954646	0.20492394	-0.59471494	0.1924847	0.42191094	-0.742918	-0.50374794	-1.0385166	0.021358179	0.12571093	-0.4134751	0.339279	0.5423959	1.3026899	-0.08109111	0.8845211	-0.39800668	1.2418678	0.6758863	-0.33562666	-0.47347295	-0.059849955	-0.5809066	0.72669375	-0.34450224	0.9210631	0.007200651	0.6332576	0.1332956	-0.38935795	-0.15476891	-0.1771063	0.062460735	-0.70140386
0.11602493	-0.34094635	-1.0467905	-0.22637962	0.8754262	1.1485733	0.1315335	-0.32766336	0.18960424	-0.1334476	-0.22747292	0.70322555	0.34790036	0.6181879	-0.9486119	0.26033038	0.27075875	0.1511406	-0.5399116	0.08818576	0.3997582	-0.7885876	-0.49495453	-1.0363638	0.015175479	0.14628208	-0.4321319	0.24654254	0.5072149	1.2523075	-0.17169698	0.889584	-0.3716147	1.1876404	0.7015955	-0.36014846	-0.52495337	-0.12368604	-0.5629422	0.7190974	-0.35212383	1.0102416	-0.02955908	0.6681053	0.17910326	-0.39753276	-0.23123524	-0.13957313	0.15643996	-0.7022157
-0.000375284	-0.17166768	-1.0045972	-0.075657725	0.8311612	1.0753739	0.20597388	-0.40266442	0.28470266	-0.07433306	-0.21033435	0.6979749	0.25842762	0.5237551	-0.7769629	0.25436187	0.2848277	0.21324643	-0.6278759	0.21714327	0.42165148	-0.7626614	-0.50868756	-1.0435328	0.018967504	0.10604342	-0.3987633	0.35256428	0.59349024	1.3196604	-0.032091364	0.8964519	-0.39146224	1.2431612	0.6544086	-0.32716945	-0.48230737	-0.003682083	-0.5839082	0.71404076	-0.36753795	0.8497231	0.027167331	0.6320445	0.13170639	-0.4156109	-0.16061623	-0.21158053	0.09080738	-0.7111912
0.047326498	-0.26566535	-1.0137408	-0.13086331	0.84171283	1.0921156	0.15862519	-0.33762664	0.20690846	-0.10090776	-0.24062331	0.67263633	0.32852358	0.5894878	-0.8598223	0.26958746	0.27428097	0.17279136	-0.5750228	0.1598991	0.40434188	-0.817099	-0.5223601	-1.0465991	0.004652144	0.10480522	-0.439263	0.24673133	0.5673167	1.2896411	-0.12580436	0.894917	-0.36068207	1.2050786	0.6757611	-0.32250103	-0.50612915	-0.044951417	-0.60062265	0.67896754	-0.3529683	0.90725785	-0.002769377	0.63908505	0.14415026	-0.41729438	-0.17314959	-0.21123461	0.1691651	-0.70236415
-0.15852176	0.05670181	-0.9634988	0.13268085	0.7675905	1.0180846	0.27367002	-0.47958046	0.3792493	-0.008531027	-0.13639474	0.72133785	0.12008713	0.38096213	-0.6014972	0.24497095	0.27180836	0.3122686	-0.73815	0.3829245	0.4567527	-0.6817894	-0.52578026	-1.0745001	0.01861124	0.08366709	-0.3732491	0.48135552	0.62964725	1.4131539	0.17882945	0.8946903	-0.4092792	1.3362883	0.6176205	-0.29531986	-0.42447364	0.083836325	-0.6151269	0.7197782	-0.3916546	0.6600146	0.12844113	0.5825941	0.088744104	-0.4222188	-0.064500935	-0.26885483	-0.008572277	-0.70142734
-0.01869698	-0.16117188	-0.9852126	-0.023426488	0.8307563	1.0767748	0.21594809	-0.44691035	0.2884261	-0.04544542	-0.18261063	0.7312145	0.20712169	0.4577341	-0.781275	0.24886873	0.2822391	0.2338975	-0.6456144	0.22983855	0.42334282	-0.71161515	-0.5311467	-1.0382715	0.032296583	0.111729346	-0.38315773	0.4140993	0.5878417	1.3299512	-5.8e-05	0.8928644	-0.40820876	1.2853044	0.6475132	-0.35454932	-0.45954305	-0.02801477	-0.57559496	0.7411528	-0.35283417	0.8422355	0.035670217	0.6115859	0.12598315	-0.40905127	-0.13440366	-0.22296473	0.03714489	-0.73569447
-0.025960164	-0.14195453	-1.0094237	-0.03222198	0.81196094	1.062091	0.21467873	-0.42717853	0.28530926	-0.04973183	-0.16070506	0.7129835	0.2224749	0.48818946	-0.7588594	0.2532184	0.25833	0.23054546	-0.6391438	0.24334928	0.4089918	-0.73176396	-0.5027251	-1.0365561	0.025103996	0.123729646	-0.40176696	0.37252498	0.5707103	1.3133686	0.019141654	0.8768369	-0.38986728	1.2664833	0.64342815	-0.3115344	-0.45498163	-0.005449599	-0.58391255	0.70462847	-0.34287488	0.82172513	0.03649928	0.61328006	0.10187027	-0.39819705	-0.12797733	-0.22159757	0.050304975	-0.7021229
-0.059537843	-0.13320449	-1.0142429	-0.007726452	0.81779104	1.0767692	0.20493856	-0.4428603	0.2797544	-0.04863306	-0.12916283	0.7395429	0.17554659	0.44920492	-0.7690842	0.25538433	0.2599614	0.24136108	-0.6574211	0.2520671	0.45386302	-0.68123806	-0.5170124	-1.047923	0.025808873	0.162034	-0.38212973	0.43686128	0.52639216	1.3692478	0.018416721	0.8846486	-0.40618446	1.3232689	0.65580046	-0.32689333	-0.4439275	-0.03257879	-0.5920548	0.7370099	-0.36064172	0.8424656	0.04993866	0.6062001	0.12157272	-0.39166945	-0.09045019	-0.2161151	-0.010321345	-0.70291686
-0.87239575	0.4649816	-2.2225785	0.057808913	0.3605504	0.38644508	0.65652716	-0.25938687	0.14765972	-1.2322077	0.659107	-0.7212515	0.11467733	-0.116969004	-0.18156348	0.91662467	-0.57132155	0.8895793	-0.99815875	0.5832872	0.29852983	-0.9344636	1.3163344	-1.7446194	-0.65761256	0.52619123	-0.60195017	-0.12563169	0.21188135	1.1298862	0.60911846	0.26710355	-0.3686244	0.65162134	0.4417565	0.026089452	0.21580163	0.837197	-1.0211499	0.6934937	-0.67859775	0.31874043	-0.023431186	1.1513393	-0.7579737	0.44184715	0.44313306	0.9336437	-0.062371753	0.25307426
-0.09630813	-0.0913122	-1.0555421	-0.001805467	0.77427995	1.0289682	0.17706028	-0.42366755	0.21937415	-0.04915788	-0.13111496	0.68692243	0.2185505	0.4148258	-0.6935857	0.2888509	0.1836692	0.25617236	-0.639507	0.3271763	0.43119332	-0.728093	-0.46029365	-0.97068274	0.025368782	0.15217984	-0.40866145	0.34135213	0.5072931	1.3094307	0.03683928	0.8830221	-0.36018702	1.2343305	0.63239664	-0.21349268	-0.43353063	0.034497656	-0.5865864	0.652379	-0.33779836	0.7404333	0.034478214	0.5720834	0.06801723	-0.38703644	-0.07206414	-0.22522385	0.066209294	-0.6579158
0.008168353	-0.03710267	-0.92225593	0.004860981	0.8270613	1.0644573	0.2921811	-0.4833306	0.41943446	0.020177498	-0.23301403	0.76085615	0.17421362	0.4627835	-0.7113263	0.2170281	0.34183773	0.26035538	-0.6931064	0.22468875	0.4401043	-0.6964898	-0.5584356	-1.0783851	0.06223364	0.057375137	-0.35434616	0.479553	0.6690539	1.3779676	0.1027272	0.92058283	-0.42539614	1.3301312	0.6176029	-0.38386738	-0.49189198	0.05506567	-0.5627169	0.7677494	-0.36484635	0.7382844	0.12543261	0.6379613	0.12758386	-0.49208635	-0.18649982	-0.25764477	0.03377514	-0.7653815
-0.069190696	-0.18706939	-1.0894332	-0.07971203	0.80552304	1.0392087	0.12363016	-0.35543072	0.15523271	-0.11428446	-0.16016208	0.6334197	0.281615	0.4941643	-0.7512303	0.3175869	0.19271319	0.22554857	-0.61089575	0.28804594	0.43137127	-0.7995377	-0.43895292	-0.99964386	-0.004705502	0.15613583	-0.4373655	0.2644128	0.5102298	1.2918887	-0.068482906	0.88247156	-0.35894293	1.192133	0.6813298	-0.25929752	-0.45954472	-0.007207593	-0.62718874	0.65682924	-0.36374414	0.8579614	-0.007997487	0.59706295	0.094864264	-0.36057392	-0.08241666	-0.16519858	0.14645252	-0.6477614
-0.08499328	-0.026506603	-1.0288036	0.025231604	0.7729663	1.0156472	0.21301302	-0.44972417	0.27674252	-0.029442653	-0.13571504	0.6680442	0.18786092	0.36038068	-0.6521794	0.28263995	0.21352726	0.28406453	-0.66017336	0.33909047	0.41605866	-0.69533825	-0.48465568	-1.0089326	0.021528581	0.118414134	-0.38944632	0.38566983	0.57029766	1.3095825	0.11587502	0.8728394	-0.37731817	1.2601292	0.6252408	-0.26000956	-0.41176656	0.04775124	-0.6050049	0.67319167	-0.32930222	0.71163774	0.05082638	0.56450987	0.07750497	-0.3777154	-0.08396813	-0.23237848	0.0453053	-0.68525016
-0.008926423	-0.20279962	-1.0409893	-0.07792863	0.8014047	1.089837	0.16474953	-0.3810456	0.22193623	-0.08053199	-0.20462458	0.6977892	0.27045196	0.51918995	-0.79982424	0.2874012	0.23821336	0.20832832	-0.6306411	0.22097927	0.4509254	-0.777865	-0.49126822	-1.023962	0.016914697	0.14635229	-0.42079037	0.32575193	0.53528845	1.3371704	-0.062082022	0.9011968	-0.37413645	1.2496877	0.6757964	-0.3087725	-0.49306372	-0.024580618	-0.5914563	0.70160663	-0.3815495	0.87096846	0.024854597	0.6317145	0.111876756	-0.41496307	-0.14274138	-0.21156809	0.10858464	-0.69951427
-0.6715561	0.004042245	-1.0803368	0.61082554	0.62304425	1.0682483	-0.098501466	-0.4629702	-0.0575804	0.039785855	0.15035366	0.61030525	-0.22829245	0.38713017	-0.5741332	0.67580634	0.17029461	0.020229995	-0.95944893	0.9496536	0.74143386	-0.67780185	-0.78807294	-1.181412	-0.3391766	0.3769449	-0.38628036	0.6651908	0.5521492	1.8351511	0.09222211	0.842736	-0.6058781	1.6535285	0.97600645	-0.21991003	-0.3693024	-0.13004804	-1.2720861	0.7944793	-0.5050497	0.9472941	0.0702434	0.35200632	0.44030124	-0.039845172	0.6758316	-0.37898093	-0.179362	-0.8282101
-0.49972537	0.18252677	-1.6592771	-0.1559004	0.499749	0.69091696	-0.23015967	0.02092104	-0.5332714	-0.17115939	-0.13266158	-0.085609585	0.7608626	0.020654023	-0.24783693	0.8453101	-0.38277647	0.4317092	-0.6445221	0.8034504	0.543589	-1.3032893	0.050745916	-0.58954936	-0.08513652	0.31238553	-0.6342243	-0.6498908	0.26595592	1.134626	-0.007308175	0.84419477	0.09096912	0.76026744	0.59391916	0.37810174	-0.4692933	0.3544423	-0.8122647	-0.009193318	-0.45226675	0.5131662	-0.34417334	0.37532476	-0.28993905	-0.20993151	0.15240848	0.044646684	0.90699446	-0.31841022
-0.9054074	0.47623807	-2.2296863	0.059653454	0.3509482	0.3869304	0.62397563	-0.25720382	0.12869136	-1.247648	0.6749741	-0.7274968	0.10716788	-0.12355865	-0.16765809	0.925501	-0.56191766	0.89038694	-0.99188906	0.6039667	0.3113619	-0.93154407	1.3338315	-1.7371006	-0.65912294	0.5408014	-0.6229	-0.13965109	0.1960185	1.1214042	0.6072211	0.25818154	-0.3546034	0.63513255	0.4365099	0.049132302	0.20952725	0.85414195	-1.0271219	0.6724914	-0.66499096	0.31724608	-0.045186896	1.135127	-0.7731261	0.46160197	0.46265507	0.949072	-0.06266444	0.26881844
0.04336156	-0.19557281	-0.9921831	-0.096978426	0.83566386	1.0939324	0.20213173	-0.36372283	0.26682788	-0.082050085	-0.20861578	0.7192931	0.27589884	0.5507663	-0.8192396	0.23515055	0.27522212	0.19187176	-0.5856178	0.17145208	0.40856272	-0.77232814	-0.5051459	-1.0276343	0.03646455	0.11229542	-0.4268633	0.29453284	0.56269896	1.305857	-0.05895409	0.9035027	-0.36177307	1.2183737	0.65603435	-0.31604803	-0.490802	-0.024010142	-0.5634373	0.69486415	-0.3639231	0.8523704	0.018318046	0.64176905	0.13367698	-0.4412036	-0.17854322	-0.20282114	0.13653284	-0.6872692
-0.14644106	-0.005648785	-1.0069427	0.08912639	0.7615677	1.0089626	0.2303294	-0.44365188	0.2829732	-0.023585021	-0.12920552	0.68411386	0.1689465	0.38570184	-0.6265081	0.28175294	0.21345347	0.29729515	-0.6837842	0.38802686	0.4330517	-0.7087597	-0.50108033	-1.0113198	0.016508276	0.107211724	-0.38893172	0.39219648	0.5835571	1.3485837	0.12798771	0.8743928	-0.37698913	1.2794237	0.61885786	-0.25024068	-0.4077571	0.06579644	-0.6183005	0.6722129	-0.34792757	0.68045175	0.056458157	0.55635643	0.062033575	-0.38043368	-0.046512615	-0.24483311	0.028811824	-0.6839433
-0.34534872	0.059659705	-1.53952	-0.2113863	0.5686678	0.8008728	-0.16101083	-0.011723798	-0.38820225	-0.1618351	-0.20697477	0.04790544	0.7560638	0.2027899	-0.38914192	0.76110923	-0.24257565	0.35808936	-0.63334894	0.6436845	0.5282583	-1.2446762	-0.04913779	-0.6650063	-0.058957756	0.2466096	-0.60439575	-0.5579091	0.33196178	1.206109	-0.07086396	0.87786317	0.018725144	0.83169544	0.6286551	0.24813963	-0.544281	0.28208083	-0.7614939	0.13301301	-0.47501978	0.6021918	-0.27446577	0.46761614	-0.18722168	-0.2826569	0.019501647	0.032233395	0.80152524	-0.38680953
-0.12152733	0.010256111	-1.0162662	0.055183783	0.77446175	1.0208298	0.23425204	-0.4538427	0.32902196	-0.024413712	-0.14307158	0.70068157	0.16247533	0.3998194	-0.63887006	0.26461673	0.23530044	0.29132652	-0.6865977	0.34462056	0.45039237	-0.70765185	-0.49464858	-1.0560467	0.020261826	0.119420506	-0.3947011	0.40895247	0.5721161	1.3692772	0.13353424	0.8851832	-0.38111636	1.3072662	0.6188191	-0.272936	-0.41492534	0.05646918	-0.6077348	0.6998961	-0.36924183	0.70726895	0.08452752	0.59392637	0.07753228	-0.40495038	-0.068089746	-0.24558298	0.03577018	-0.6731303
0.005714817	-0.18435764	-1.029455	-0.10649939	0.8111944	1.0779608	0.19231997	-0.39277038	0.23759513	-0.078002006	-0.20579939	0.6837795	0.28933555	0.52686095	-0.7898713	0.27985233	0.24299464	0.19869305	-0.62187994	0.21735784	0.42838013	-0.77629685	-0.47286892	-1.0229388	0.02621399	0.12633565	-0.4080909	0.31343842	0.5596046	1.3129113	-0.05740811	0.89718604	-0.36464405	1.2353555	0.6499078	-0.29832944	-0.4837888	-0.001964962	-0.5799607	0.691075	-0.35726634	0.8492322	0.01794779	0.63443696	0.09482092	-0.422042	-0.16330093	-0.19022274	0.10247162	-0.6885056
-0.012225928	-0.13725947	-0.9777446	-0.044433847	0.82434344	1.0839096	0.22914356	-0.42655414	0.34155297	-0.056654148	-0.22334073	0.72988784	0.22877446	0.517671	-0.76907706	0.23145081	0.30683833	0.21650001	-0.6723368	0.20233884	0.4564681	-0.74509823	-0.5155171	-1.0864881	0.035445638	0.08300994	-0.39422226	0.3949362	0.6202145	1.3869117	0.00567695	0.9185462	-0.4003293	1.3077945	0.6506913	-0.32751358	-0.505853	0.011824871	-0.5781734	0.7528459	-0.40393898	0.84067845	0.071625926	0.6444423	0.13827279	-0.4775325	-0.19067162	-0.22468686	0.0879047	-0.7237638
0.019826038	-0.20608647	-1.0211228	-0.10813211	0.82076216	1.0964222	0.18520558	-0.39530784	0.23111777	-0.07874762	-0.1903577	0.6922024	0.2746177	0.50999314	-0.808645	0.27333993	0.25228757	0.20575175	-0.6183797	0.18541458	0.432051	-0.76077765	-0.47971207	-1.0139439	0.033666946	0.13886002	-0.4049619	0.3338502	0.5534998	1.3298212	-0.05644091	0.895659	-0.37910047	1.2469406	0.66557866	-0.31727755	-0.5009526	-0.033151574	-0.5714444	0.7041621	-0.3737028	0.8905477	0.020778585	0.6427981	0.13400626	-0.42461202	-0.1788354	-0.18257758	0.10121547	-0.7006905
-0.12218593	-0.043103963	-0.9989012	0.068288594	0.7843777	1.0221196	0.22613692	-0.44066775	0.29254237	-0.04726681	-0.1394446	0.7007587	0.18190242	0.4345522	-0.66120726	0.2711048	0.24165182	0.26948053	-0.6714995	0.34228	0.4308145	-0.7219475	-0.4882924	-1.0367645	0.01289873	0.11621273	-0.4013835	0.39716032	0.58276725	1.3387614	0.08714386	0.8807742	-0.37207112	1.2779318	0.6320759	-0.2833727	-0.4198385	0.041970916	-0.5989405	0.6856474	-0.35596833	0.71629673	0.055645164	0.5846694	0.07697721	-0.39704922	-0.07370512	-0.24845512	0.042864513	-0.68799937
-0.045770854	-0.12263912	-0.9869396	0.004885943	0.7974364	1.0674692	0.217544	-0.4262347	0.3003863	-0.040746085	-0.1821202	0.7258106	0.20711745	0.4636271	-0.7488498	0.24299675	0.2784045	0.22750275	-0.6446247	0.27717116	0.4326517	-0.717337	-0.5333937	-1.0480282	0.020882236	0.11951736	-0.39694524	0.3987364	0.59310216	1.3561839	0.017573323	0.89737356	-0.38833585	1.2934529	0.6485271	-0.3048434	-0.45695016	0.009468744	-0.5900905	0.71819496	-0.36692184	0.7925811	0.06938811	0.6069291	0.11712186	-0.41743207	-0.1125847	-0.24377301	0.054321874	-0.7180061
-0.05699025	-0.14545855	-1.0321585	-0.010808541	0.81017077	1.0606532	0.19505845	-0.42618644	0.24090356	-0.06165	-0.12555814	0.7130434	0.19182467	0.44783092	-0.7667128	0.2695188	0.22870924	0.22976589	-0.6405535	0.2660075	0.43389833	-0.71559453	-0.48342642	-1.0248201	0.019825922	0.16537328	-0.39779735	0.3903711	0.53114104	1.3241819	0.003968413	0.8720253	-0.40057558	1.2811394	0.6388025	-0.31601325	-0.43425575	-0.032873444	-0.58669955	0.72913	-0.34461343	0.83362	0.035916533	0.57734483	0.101107344	-0.37516886	-0.08091472	-0.21563673	0.02867205	-0.6943004
-0.06279949	-0.07204397	-1.0400581	-0.030719943	0.7873473	1.029875	0.20372881	-0.40847677	0.25803602	-0.06269637	-0.19280389	0.6610798	0.25956076	0.45021567	-0.68872356	0.28876477	0.21037054	0.25424758	-0.6451977	0.28904772	0.42419285	-0.7718962	-0.4901749	-1.0195124	0.013794692	0.113378234	-0.4065498	0.30381972	0.57463014	1.3020086	0.052667573	0.8847121	-0.35445094	1.2298408	0.6324585	-0.2545379	-0.45179722	0.04168137	-0.60831964	0.65480185	-0.3572638	0.7370297	0.018835228	0.59686005	0.0687767	-0.40001193	-0.10809769	-0.2318518	0.11980772	-0.6697036
-0.11988935	-0.054501265	-1.0433288	0.037771247	0.7732196	1.0242828	0.1859387	-0.42920008	0.23382926	-0.032226674	-0.093956254	0.6862854	0.17894758	0.38498592	-0.68521124	0.28457	0.186287	0.29048944	-0.644392	0.36887282	0.42687908	-0.70265913	-0.46730453	-0.9804845	0.008994596	0.14426212	-0.3996371	0.36517286	0.5182365	1.3136972	0.09055778	0.86417466	-0.36888185	1.2672265	0.6330176	-0.23844501	-0.4014663	0.015979478	-0.6033336	0.6632564	-0.328601	0.739618	0.04124477	0.53764164	0.061724875	-0.3495596	-0.032166906	-0.23472998	0.025485728	-0.6619259
-0.1072922	-0.13287137	-1.0879462	-0.008522679	0.7647829	1.025525	0.15147609	-0.38744226	0.17938486	-0.07056953	-0.121391	0.64606667	0.23520645	0.43558407	-0.7114392	0.31920865	0.1660859	0.24526705	-0.641592	0.34462354	0.4273184	-0.77079564	-0.44469228	-0.9924047	0.002085784	0.17336756	-0.42671335	0.29504067	0.5002103	1.284496	0.005753121	0.8555275	-0.34546697	1.2365344	0.6372566	-0.22892922	-0.43089417	0.023439953	-0.6200933	0.6385435	-0.34237975	0.7776513	-0.013913084	0.57361794	0.053348035	-0.3470804	-0.04727143	-0.19676298	0.08930924	-0.6435573
-0.11862782	-0.070098385	-1.0320528	0.040751383	0.76459044	1.0239692	0.17121261	-0.40201735	0.23210377	-0.040351525	-0.13609837	0.6613145	0.219031	0.39020613	-0.6892053	0.29187822	0.19649625	0.27191994	-0.6416698	0.34706238	0.4292714	-0.7453194	-0.4828831	-0.9988574	0.006340311	0.13319464	-0.4274183	0.3266635	0.5421531	1.3181691	0.055703938	0.8753255	-0.3535094	1.2405603	0.63228905	-0.22154431	-0.41705593	0.03594265	-0.62282395	0.6500019	-0.34978586	0.72493327	0.03810798	0.55887985	0.06219024	-0.3763982	-0.049853615	-0.23529893	0.08455892	-0.6543424
-0.14639087	-0.007461415	-1.0309776	0.083442606	0.7666133	1.0021956	0.20974578	-0.43620116	0.2787506	-0.05251756	-0.103984036	0.6703201	0.16233274	0.36203456	-0.6380168	0.28977546	0.21638466	0.29145277	-0.6739772	0.38294405	0.42487118	-0.695711	-0.49320465	-1.0299686	-0.007583371	0.11671237	-0.40668762	0.39197302	0.577373	1.3322859	0.13787541	0.8601398	-0.3841975	1.2730508	0.64314175	-0.25042427	-0.39024973	0.05180072	-0.6275382	0.6721207	-0.34908724	0.69330394	0.054884937	0.55714655	0.07419811	-0.35056192	-0.047408562	-0.24532863	0.018134546	-0.67474174
-0.09557106	-0.07308012	-1.0500727	0.014104725	0.7788577	1.0325394	0.18532906	-0.42576548	0.22679189	-0.054546013	-0.12837023	0.68746114	0.19966508	0.3826782	-0.6918378	0.28524268	0.19465786	0.2712267	-0.6474392	0.31710887	0.41780433	-0.71813786	-0.4662479	-0.9989878	0.012421386	0.1530428	-0.40960544	0.36108392	0.52723324	1.3150032	0.07999214	0.8730681	-0.3627149	1.2469981	0.6311815	-0.24254423	-0.42829502	0.023471588	-0.60740376	0.66171515	-0.34055984	0.7387104	0.04126757	0.56949604	0.06622812	-0.36925566	-0.06313028	-0.22691306	0.057195444	-0.6726418
-0.16003062	-0.030400127	-1.1157253	-0.005575053	0.7371733	0.9828383	0.14689328	-0.37748963	0.135175	-0.09718407	-0.116603225	0.57391775	0.27396023	0.36950612	-0.62348306	0.36706004	0.11864583	0.28365672	-0.6612005	0.41067654	0.42148644	-0.79331386	-0.39952692	-0.9403298	-0.022318063	0.1628465	-0.42222273	0.23915794	0.5219234	1.2568939	0.05111657	0.85110164	-0.33225688	1.1984586	0.6390701	-0.17750429	-0.40667433	0.0728961	-0.64694166	0.603218	-0.3390563	0.7096418	-0.036355134	0.55655146	0.007666845	-0.326975	-0.029965064	-0.1935724	0.10550306	-0.6257405
0.046285972	-0.20256263	-0.9448213	-0.05021953	0.8632929	1.1375533	0.24032456	-0.44561648	0.37744278	-0.044423178	-0.19246852	0.7970092	0.19496831	0.540458	-0.846714	0.18415287	0.35649395	0.20806932	-0.64925355	0.1431247	0.45152974	-0.70030266	-0.56560236	-1.1068054	0.058488473	0.11667939	-0.38710338	0.46210897	0.58489645	1.4026474	-0.04415721	0.92155373	-0.43375245	1.3251351	0.66148823	-0.40139225	-0.5122292	-0.06402417	-0.5499529	0.801362	-0.38483807	0.9269535	0.096766345	0.6651083	0.19277613	-0.47819504	-0.20206459	-0.22719938	0.022352602	-0.7512642
0.0329429	-0.12575689	-0.9275789	-0.008108559	0.852332	1.1103374	0.28835315	-0.46787348	0.4275036	-0.018139407	-0.2001147	0.8093195	0.15645802	0.48995999	-0.80108726	0.17926207	0.35997203	0.25051796	-0.6807444	0.17354797	0.465061	-0.6719581	-0.55229723	-1.1018307	0.066850744	0.08225433	-0.35946223	0.5127061	0.6069054	1.4199971	0.038437143	0.9232709	-0.44057065	1.358849	0.63852584	-0.4100152	-0.49411845	-0.012093117	-0.5420975	0.8159221	-0.38893348	0.84071624	0.12364893	0.655444	0.15685044	-0.47442448	-0.2050407	-0.22546443	-0.015389685	-0.75349444
0.006020313	-0.10035199	-0.92054427	-0.001762207	0.86000335	1.1175296	0.28938466	-0.49781865	0.4191523	0.014747124	-0.18629979	0.8152008	0.1489383	0.45429417	-0.7848927	0.19035271	0.34077293	0.24743424	-0.67914236	0.19382632	0.45049933	-0.63347745	-0.5753839	-1.0706525	0.07156288	0.094056234	-0.3346014	0.55006087	0.6373685	1.4088321	0.05677987	0.9034443	-0.4614719	1.3705966	0.63475513	-0.42446667	-0.47679842	-0.029361313	-0.5498427	0.83054614	-0.35633826	0.8306217	0.11028726	0.62604046	0.16755494	-0.45549124	-0.17873727	-0.23260081	-0.06678725	-0.783854
-0.19563629	-0.13623098	-1.374372	-0.25136265	0.6324447	0.9459979	-0.122509606	-0.08464289	-0.23675293	-0.15151654	-0.21775796	0.2764781	0.6452622	0.33384722	-0.5941693	0.5963384	-0.10649814	0.2685322	-0.5705779	0.46053672	0.49297968	-1.0795342	-0.19543062	-0.7472477	-0.050624028	0.24120632	-0.5855535	-0.34177446	0.3535915	1.2133199	-0.14945242	0.871706	-0.09863273	0.919631	0.65848213	0.09932166	-0.53811663	0.13421239	-0.69801974	0.28626508	-0.42303377	0.7482378	-0.18848589	0.5242136	-0.0715117	-0.30601895	-0.051131032	-0.051259894	0.6057304	-0.46745172
-0.15532629	0.098774254	-0.9605716	0.18581097	0.7199417	1.0285844	0.28125253	-0.51311195	0.39327115	0.117336564	-0.098121665	0.7822492	0.044461146	0.223852	-0.56348634	0.21498692	0.25594997	0.35400176	-0.7358183	0.4159215	0.48075783	-0.5576786	-0.5407805	-1.0183293	0.057402447	0.105326615	-0.35788232	0.5812557	0.5845138	1.4371713	0.2706585	0.8877764	-0.41484702	1.4048451	0.5855749	-0.2276458	-0.40759492	0.04293833	-0.5807952	0.7389482	-0.35430223	0.65340376	0.18663946	0.5004638	0.07323377	-0.41946572	-0.041868523	-0.26641074	-0.10125763	-0.7243314
0.027944384	-0.09688532	-0.91237235	-0.01224617	0.8389859	1.0999508	0.2663623	-0.47085345	0.39093354	0.019501284	-0.21512973	0.7968428	0.15612282	0.44825453	-0.76295424	0.1890491	0.34198278	0.24036318	-0.65874916	0.2015717	0.43286192	-0.6538255	-0.592041	-1.0702204	0.05762069	0.077254675	-0.35120934	0.5053363	0.6454457	1.374438	0.059695575	0.9030893	-0.44044596	1.3486285	0.62067467	-0.39071912	-0.4801039	-0.028085208	-0.55330956	0.7967223	-0.34478074	0.81875837	0.112039484	0.622813	0.15975624	-0.46343887	-0.18326357	-0.25619054	-0.010324668	-0.78292966
-0.18806843	0.102820605	-0.96459097	0.20748985	0.7309725	1.032472	0.29223755	-0.5089173	0.42737564	0.06311002	-0.09362258	0.7454928	0.035409573	0.27262706	-0.57897234	0.24104165	0.27474445	0.33602172	-0.77203214	0.41362414	0.48829728	-0.5920386	-0.5401667	-1.0804008	0.03254509	0.12297976	-0.36082006	0.5617498	0.6168102	1.4457862	0.26405323	0.8970251	-0.42951608	1.4097584	0.6077963	-0.26159585	-0.41824916	0.06854098	-0.61783177	0.7599803	-0.39313906	0.6631884	0.19671349	0.54298925	0.09190541	-0.41962525	-0.039292946	-0.266635	-0.06779461	-0.73315775
0.027432712	-0.13908014	-0.9406723	-0.050709337	0.8515872	1.0971782	0.25949162	-0.43895507	0.37598643	-0.06284782	-0.22434115	0.77250814	0.2085381	0.5503334	-0.7887442	0.18856767	0.3409126	0.22272229	-0.65322196	0.18062058	0.4373942	-0.71984875	-0.54817975	-1.1022648	0.052529827	0.07924994	-0.38353944	0.42598146	0.62582684	1.377524	0.010919101	0.9133463	-0.41835284	1.3028442	0.64713764	-0.38944513	-0.49268833	-0.013318351	-0.5490543	0.7796109	-0.38189822	0.83430946	0.09362884	0.68043613	0.1609337	-0.46863306	-0.20597509	-0.21727008	0.04802047	-0.74522793
-0.029558258	-0.13023481	-1.0037429	-0.010154757	0.8219241	1.0935465	0.22815083	-0.43929642	0.33461598	-0.060568176	-0.15340787	0.7685785	0.17935035	0.4759348	-0.7787551	0.22114319	0.28083804	0.23934141	-0.6644264	0.23042358	0.44194296	-0.68833256	-0.49670672	-1.061565	0.04878585	0.1503617	-0.39371955	0.44175315	0.5613823	1.3647817	0.015148531	0.89985126	-0.4123939	1.317514	0.63449126	-0.33988094	-0.4681152	-0.030892124	-0.5566401	0.7738966	-0.3739576	0.85273796	0.06745431	0.62486506	0.13493307	-0.42879337	-0.14343664	-0.20878723	-0.001768138	-0.7263396
-0.028809788	-0.14852613	-0.9870237	0.015870854	0.8096006	1.107484	0.22757576	-0.4519692	0.33119822	-0.013716504	-0.15227094	0.78477335	0.14648332	0.43477717	-0.7808511	0.21424454	0.28520453	0.23785411	-0.6641208	0.2409057	0.46329966	-0.6549629	-0.51572245	-1.0527264	0.051654413	0.15603583	-0.37948328	0.49514744	0.53395903	1.3875631	0.016878497	0.9061159	-0.41780916	1.3557564	0.64762765	-0.3286763	-0.46653917	-0.047118835	-0.55540603	0.7631012	-0.35719234	0.8397466	0.096488506	0.59613943	0.15236226	-0.43972683	-0.13234363	-0.23340045	-0.028722253	-0.73134506
0.01067075	-0.1277934	-0.9458686	-0.00651767	0.8299651	1.1058877	0.2613445	-0.48192066	0.3664138	0.008253582	-0.16750617	0.81101394	0.13946582	0.41643906	-0.772419	0.19340506	0.3171604	0.2606895	-0.6584928	0.20372997	0.4579757	-0.6262607	-0.560639	-1.0349679	0.0707113	0.122804396	-0.35865882	0.5357225	0.5725802	1.3982018	0.05436881	0.90821236	-0.4346143	1.3604649	0.62656975	-0.3528431	-0.47249597	-0.04237386	-0.5426379	0.7965216	-0.36273533	0.84758073	0.10881248	0.5914276	0.15125956	-0.45816743	-0.17117581	-0.235306	-0.06291155	-0.76948625
-0.005088108	-0.25763622	-1.0581262	-0.11687949	0.83080184	1.0874766	0.13114119	-0.3657041	0.1683627	-0.104394294	-0.14033823	0.6615178	0.27244997	0.48967826	-0.8542552	0.2901412	0.2009772	0.2057811	-0.5692316	0.2054656	0.39341766	-0.7633102	-0.4710111	-0.98560834	0.009524288	0.16449422	-0.42479712	0.2990552	0.4911275	1.2536994	-0.09704035	0.8686556	-0.3622341	1.2032975	0.6644582	-0.28533885	-0.44291013	-0.078783624	-0.59022063	0.66282755	-0.3162441	0.9267272	-0.029447738	0.6021246	0.11442107	-0.34942636	-0.1062632	-0.17787203	0.083512135	-0.66245806
-0.0314326	-0.15932444	-1.0196854	-0.018641487	0.80583405	1.0670983	0.1817031	-0.39585066	0.26406768	-0.06522439	-0.16072406	0.68845433	0.21519113	0.48669297	-0.77351516	0.2643723	0.25494534	0.21931548	-0.6293977	0.26007387	0.43587703	-0.7404766	-0.5080873	-1.0378803	0.015117886	0.13589174	-0.40657508	0.3600665	0.558516	1.3404807	-0.023938451	0.8849549	-0.3886492	1.2556261	0.66498595	-0.29445586	-0.4626234	-0.016947677	-0.5987772	0.6998253	-0.3699066	0.8494948	0.0366314	0.6006348	0.11670108	-0.3938299	-0.1110208	-0.2235376	0.059801597	-0.700464
-0.07481764	-0.1493296	-1.0082232	0.03166588	0.8236939	1.0937496	0.2138786	-0.4677347	0.28659368	-0.025501005	-0.115870036	0.7748411	0.1250864	0.42042398	-0.7806126	0.24095291	0.2604173	0.25036776	-0.68280387	0.24881677	0.4645363	-0.65158397	-0.49168175	-1.0497923	0.04340057	0.17157616	-0.3692272	0.514755	0.5280744	1.3992068	0.015637577	0.8917668	-0.435276	1.3569981	0.65344524	-0.34136257	-0.45302412	-0.05970999	-0.57351416	0.79241717	-0.365006	0.8991823	0.07581416	0.6020264	0.1398984	-0.40088302	-0.09203732	-0.20963944	-0.07933099	-0.7277791
-0.118445404	-0.01668781	-1.0041068	0.07784377	0.7861037	1.034415	0.2313484	-0.45819724	0.32286847	0.001444765	-0.11829558	0.7242713	0.1421014	0.35968828	-0.66267	0.26045758	0.24433047	0.30058873	-0.6885182	0.3547899	0.43813705	-0.65986073	-0.5021418	-1.0350916	0.0275784	0.1253584	-0.3845664	0.4546907	0.564643	1.3567132	0.13325731	0.88087726	-0.39744586	1.3109223	0.6237015	-0.28440803	-0.4184566	0.034011953	-0.6020473	0.7162105	-0.3538154	0.70270646	0.087815136	0.56463385	0.07956314	-0.3959496	-0.060761295	-0.24370265	-0.015058514	-0.6932546
-0.07843662	-0.014024229	-0.97873974	0.06376201	0.7903366	1.040865	0.24802084	-0.4816916	0.34332374	0.024022155	-0.13753316	0.7528457	0.13469708	0.3443213	-0.6748446	0.2415438	0.25234616	0.31022668	-0.67802954	0.3186678	0.4291204	-0.63715315	-0.5226528	-1.019655	0.038597234	0.11739197	-0.36965346	0.49579936	0.58611006	1.3293055	0.12933624	0.87818587	-0.39914158	1.3333039	0.60724175	-0.28232223	-0.42002675	0.026286969	-0.5801642	0.7179264	-0.34220213	0.71322906	0.09642315	0.56098026	0.089168265	-0.40857702	-0.099326834	-0.24464583	-0.04722244	-0.71783566
-0.41767904	0.12642896	-1.5107806	-0.10523906	0.5430017	0.7840704	-0.12760657	-0.06436245	-0.3435182	-0.16086295	-0.1656133	0.0690714	0.6650566	0.1420015	-0.33153382	0.75284994	-0.21176487	0.38883835	-0.6874616	0.7122143	0.550315	-1.2099812	-0.096186176	-0.6968885	-0.07245259	0.26482117	-0.57982683	-0.45086604	0.34487385	1.2281187	-0.014630427	0.8634567	-0.015104992	0.8813271	0.61997545	0.25435153	-0.48351425	0.28667846	-0.79587793	0.15424827	-0.45975313	0.5679431	-0.2547315	0.43341792	-0.18788981	-0.26924288	0.09174047	-0.023292905	0.73913515	-0.3970905
[truncated: 53 more columns]
